# Supplementary material for: Nitrogen-mediated metabolic patterns of susceptibility to Botrytis cinerea infection in tomato (Solanum lycopersicum) stems
Source: Planta. 2023 Jan 21;257(2):41. doi: 10.1007/s00425-022-04065-0 (PMC9867679; doi:10.1007/s00425-022-04065-0)
Supplement: Supplementary file 2 — Supplementary file2 (XLSX 274 KB) [file 425_2022_4065_MOESM2_ESM.xlsx]

## Sheet: Suppl Table S1
Supplementary Table S1
Full dataset: variables measured in tomato stem of tomato plants grown upon five levels of N supply.
See Supplementary Table S2 for units.
Name	ID	Nitrate	Day	Inoculation	Label	AUDPC	2-Methylmalic acid	2-Oxoglutaric acid	3-Cyanoalanine	4-Aminobutyric acid	Adipic acid	Alanine	alpha-Tocopherol	alpha-Tomatine	Aminoadipic acid	Arabinose	Arginine	Ascorbate	Asparagine	Aspartic acid	Azelaic acid	beta-Alanine	beta-Sitosterol	beta-Tocopherol	Campesterol	Cell wall	Chlorogenic acid	cis-5-Caffeoylquinic acid	cis-Aconitic acid	Citric acid	Citrulline	Cycloartenol	Dehydrotomatine	Fructose	Fructose-6-phosphate	Fucosterol	Fumaric acid	Galactinol	Galactose	gamma-Tocopherol	Glucaric acid-1,4-lactone	Glucose	Glucose-6-phosphate	Glucuronic acid	Glutamic acid	Glutamine	Glutathione	Glycerate-3-phosphate	Glyceric acid
A01	N1-Moc-J0-A	0.5	0	mock	N1-Moc-J0		181.323	1241.47	343.585	632.508	54.754	793.868	904.742	2.57815e+10	11.3895	1189.11	97.9101	175.065	122.613	21897.5	19.1069	76.72	810.244	34.0872	241.576	602.463	26961.6	55.7961	225.03	87966	3.56304	14.6169	3.71719e+08	11688.5	43.0943	42.6969	1506.65	1388.3	431.023	11.0375	2725.25	273823	16.3721	662.57	37438.1	36032.6	0.96192	39.6409	271.145
B01	N1-Moc-J0-B	0.5	0	mock	N1-Moc-J0		152.293	1036.45	93.1272	860.304	40.6885	707.044	626.463	3.49927e+10	22.9595	1086.48	106.674	184.054	84.4729	18742.8	43.6641	80.1427	832.757	37.5716	258.911	667.743	23744.1	106.384	165.277	70683.2	2.60905	20.6659	5.73806e+08	8523.68	48.5932	50.1315	1853.02	2513.4	461.988	13.0794	1898.14	165336	22.1765	764.834	29295.9	22747.4	0.8676	24.1357	248.264
C01	N1-Moc-J0-C	0.5	0	mock	N1-Moc-J0		325.394	1673.67	373.625	1209.43	76.8669	1226.95	759.444	3.50131e+10	15.7674	1617.27	161.833	179.143	146.042	21913.9	60.2836	121.87	859.443	39.1602	249.14	590.88	21766.5	153.971	314.173	92838.2	8.12322	20.5323	4.8534e+08	10817.5	63.9004	57.5498	1864.11	1615.37	487.935	15.5893	3141.27	219063	30.9271	888.677	35487.6	39441.8	1.079	57.9357	425.586
D01	N1-Moc-J0-D	0.5	0	mock	N1-Moc-J0		243.107	1258.5	322.284	1027.46	44.7551	1062.17	696.957	4.20571e+10	28.1399	1128.52	196.667	189.563	84.8414	18919.3	28.1762	104.933	848.057	34.0331	225.695	623.309	21821.3	104.072	377.266	102367	5.12516	21.7843	4.24162e+08	11755.4	37.0683	97.8451	1930.06	1173.1	422.887	14.206	2375.2	153442	22.0095	638.036	32005.1	20561	0.9231	32.3774	270.056
E01	N1-Moc-J0-E	0.5	0	mock	N1-Moc-J0		177.575	1095.36	79.9789	898.025	34.4623	836.083	664.389	3.52133e+10	17.8054	1134.83	83.3233	197.981	100.87	19815.4	18.1436	88.2158	1026.9	38.2878	297.128	640.337	21838.3	118.311	222.391	83190.2	2.75579	31.4837	5.64555e+08	11784.8	39.1688	57.3331	2483.75	3184.76	496.975	14.0183	2155.97	199693	20.6759	854.051	32863.8	30597.4	0.9966	25.8355	347.512
A02	N2-Moc-J0-A	2	0	mock	N2-Moc-J0		286.244	513.038	4090.43	3394.05	58.99	1807.58	1376.02	2.83046e+10	18.338	1556.92	254.599	160.978	1169.43	58018	19.5043	171.498	987.008	38.2574	283.152	531.369	22566.9	68.4849	333.721	104132	40.2716	11.8797	1.85323e+08	13265.3	81.2029	50.5472	2186.88	618.975	356.536	19.2702	5822.69	228709	27.5901	579.842	75689.5	433643	1.0689	80.042	486.706
B02	N2-Moc-J0-B	2	0	mock	N2-Moc-J0		234.953	609.493	1581.67	1175	53.0239	1251.27	775.961	8.53565e+09	5.06088	828.42	134.635	175.291	508.949	42730.4	65.4334	107.983	858.063	33.8981	239.753	607.408	14999.5	114.947	301.977	100954	13.0461	19.2654	5.19041e+07	14486.6	70.3128	53.9977	2314.64	835.43	383.071	13.7161	5432.72	158575	27.8754	482.004	58254	186284	1.0909	27.3085	327.197
C02	N2-Moc-J0-C	2	0	mock	N2-Moc-J0		284.051	461.257	971.907	1331.3	53.3457	1433.37	748.968	1.11867e+10	6.87615	1035.13	179.709	170.634	285.41	34140.8	32.1125	113.81	911.985	36.6903	261.908	616.837	13387.2	91.2815	424.699	101644	9.47711	24.5589	7.09976e+07	16885	57.1022	56.2343	3058.8	1273.43	516.049	14.1185	7049.98	202929	31.5211	539.083	48936.2	88674.3	1.1	30.0093	423.314
D02	N2-Moc-J0-D	2	0	mock	N2-Moc-J0		235.362	645.765	868.399	2086.88	48.6068	1309.38	618.35	9.58022e+09	7.56692	1417.3	193.716	182.286	338.583	41801.8	29.2501	140.37	898.58	35.0773	264.625	642.086	12862	120.078	251.988	76871.7	19.0017	24.0481	6.81051e+07	18530.4	59.4491	134.857	3344.79	1722.05	330.762	12.8316	7008.77	179440	33.7961	825.031	57821.5	120213	1.3843	41.834	432.402
E02	N2-Moc-J0-E	2	0	mock	N2-Moc-J0		256.136	589.817	608.91	1305.47	31.4595	1061.34	582.153	2.84549e+10	3.34683	1086.28	87.0081	157.708	370.835	48006.4	16.8463	82.5454	870.853	30.4054	250.819	532.838	14660.6	105.192	330.119	95731.9	7.82866	20.6941	2.30351e+08	16663.7	48.9866	50.8816	3566.79	1617.2	358.068	11.8186	6914.01	187791	26.4948	737.229	64976.1	163907	1.0098	29.8255	416.655
A03	N3-Moc-J0-A	5	0	mock	N3-Moc-J0		208.689	496.311	4297.95	1880.2	56.9854	1805.23	897.597	1.86476e+10	3.86371	955.047	228.177	129.01	1273.38	64172.3	17.5901	158.194	886.485	24.6815	278.962	574.712	17374.9	55.9292	182.55	65336.3	112.083	15.6561	9.3687e+07	14131.3	67.8462	61.8698	3443.17	698.195	285.369	10.9754	6611.79	192465	32.826	538.789	100884	335664	1.2709	40.3668	442.876
B03	N3-Moc-J0-B	5	0	mock	N3-Moc-J0		241.481	807.175	1012.66	2011.49	49.9421	1245.94	557.192	1.67907e+10	3.74923	829.419	166.726	149.86	614.831	49934.8	61.0125	145.117	786.301	29.429	250.628	616.933	13064.1	72.9494	209.097	72236.5	67.4843	21.6386	8.36131e+07	16201.6	67.4811	73.5572	4467.37	1135.98	284.603	12.2783	7782.42	152878	30.7329	532.034	65917.2	227973	1.3329	40.1265	457.282
C03	N3-Moc-J0-C	5	0	mock	N3-Moc-J0		271.342	745.904	3328.77	2744.72	133.6	1617.11	834.145	1.69904e+10	8.46471	1112.18	298.521	144.764	1216.68	53527.5	116.676	223.663	928.091	38.3973	273.675	567.573	11454.7	118.079	339.133	82167.6	83.0845	22.4425	1.29793e+08	17582	86.6066	68.9152	3673.51	838.775	364.818	16.3599	9844.17	190193	47.2783	529.384	71547.4	372379	1.2656	60.1242	490.166
D03	N3-Moc-J0-D	5	0	mock	N3-Moc-J0		228.375	536.36	2082.84	2629.3	47.2792	1473.21	568.129	1.97348e+10	7.4144	1092.84	245.757	126.341	881.076	46969	23.2574	232.457	804.4	32.3302	244.714	575.415	13224.5	102.824	302.055	80418.1	74.4332	20.5981	9.85583e+07	13085.3	52.9842	144.132	4186.05	1178.49	279.166	12.4018	6889.61	151259	30.9164	598.966	66256	238558	1.2155	46.4716	406.345
E03	N3-Moc-J0-E	5	0	mock	N3-Moc-J0		289.936	661.054	1999.34	2335.96	42.2324	1302.41	631.26	1.74827e+10	4.56066	1185.16	126.745	131.443	971.737	59434.9	21.2392	174.835	761.953	27.0742	225.141	612.778	14580.7	119.91	543.79	102052	42.8973	20.3801	9.54531e+07	19406.1	57.2044	48.4339	5697.63	2052.41	378.89	10.1377	8791.19	192158	32.3731	586.736	76500.6	318151	1.2522	31.5632	521.374
A04	N4-Moc-J0-A	10	0	mock	N4-Moc-J0		146.681	480.627	3901.5	2865.89	47.4674	1585.21	594.926	3.37707e+09	5.92694	686.845	219.796	106.711	1208.93	40159.5	19.0349	271.71	948.096	25.0411	318.746	649.525	6484.15	50.6704	91.1787	42277.1	258.115	18.7236	5.67876e+07	7535.89	62.8051	121.899	3257.42	967.828	262.937	7.3626	5574.7	104357	29.6841	522.594	78692.2	350303	1.4828	37.7669	358.096
B04	N4-Moc-J0-B	10	0	mock	N4-Moc-J0		136.848	360.086	2505.8	2341.49	69.6707	1311.97	467.679	5.27791e+09	5.512	658.504	226.682	93.3404	1088.46	40212	87.7094	299.418	862.083	26.3004	299.241	547.959	6526.31	93.4851	105.121	45819.1	205.651	14.7732	1.37532e+08	7544.26	89.9094	113.748	4045.32	1688.1	277.031	6.7375	4670.56	103076	48.9006	647.315	83173.2	330573	1.5516	19.7087	341
C04	N4-Moc-J0-C	10	0	mock	N4-Moc-J0		148.969	390.746	5137.86	2861.26	94.2493	1297.2	427.503	3.77566e+09	6.5828	580.805	206.067	90.0386	1109.92	39015.6	60.8692	266.809	763.07	22.9217	252.093	580.409	4410.67	103.458	117.469	40767.4	199.242	14.3163	5.43713e+07	7137.19	53.9524	90.0597	4422.51	1037.32	207.711	7.5591	5912.62	92573.7	35.9636	393.465	69964.1	291314	1.5303	26.765	431.865
D04	N4-Moc-J0-D	10	0	mock	N4-Moc-J0		170.146	455.378	4762.14	3158.55	46.22	1323.03	442.92	7.98236e+09	5.65973	780.333	245.322	94.6135	1380.72	44814.1	19.7736	266.47	819.58	23.2981	265.625	543.596	6214.05	78.5503	146.47	51544.1	225.442	15.6786	4.57531e+07	10981.7	44.048	162.839	5134.05	1545.09	265.814	6.8429	6771.74	116908	27.7481	614.924	84442.3	396967	1.3357	27.3012	372.251
E04	N4-Moc-J0-E	10	0	mock	N4-Moc-J0		148.845	240.886	2518.25	2370.82	35.8998	1158.2	386.06	1.47353e+09	4.4276	730.706	156.803	107.332	1217.47	40000	13.751	269.746	823.494	21.3845	262.688	541.339	4446.19	61.5297	99.2823	37495.1	183.789	13.8313	3.33665e+07	10181.5	41.4625	62.4567	4907.28	1299.78	272.544	6.5862	5951.99	121449	26.5264	549.187	83237.5	338800	1.5721	22.4173	348.706
A05	N5-Moc-J0-A	20	0	mock	N5-Moc-J0		137.115	326.416	3716.38	2566.12	68.4717	1327.21	580.188	6.6971e+08	5.98226	498.949	192.873	102.863	929.921	42167.1	17.6045	286.41	760.984	25.8825	242.776	574.297	5266.45	38.461	97.0043	49067.4	196.742	12.4685	1.14293e+08	6400.62	54.9293	72.9578	4265.59	1080.83	183.11	5.5832	4162.69	85036	30.3311	340.938	79890.5	266447	1.4687	22.9856	360.73
B05	N5-Moc-J0-B	20	0	mock	N5-Moc-J0		131.676	224.028	1064.57	1886.53	47.1862	1003.3	352.151	5.5296e+08	3.07314	376.744	177.957	106.078	678.229	32036.2	55.8039	209.872	698.573	22.7147	231.031	578.611	2895.16	62.8143	115.486	46331	177.491	12.8071	9.80528e+07	4227.32	65.0789	83.5822	4645.07	1249	164.602	5.3074	3844	60309.2	32.348	358.267	62683.7	162587	1.4296	25.3886	305.695
C05	N5-Moc-J0-C	20	0	mock	N5-Moc-J0		133.601	234.054	2844.67	3020.72	65.5408	1244.72	280.881	1.08521e+09	8.59668	365.058	253.194	100.532	693.357	29398.2	32.3145	345.586	574.466	19.3313	195.352	526.948	2759.63	52.3836	138.523	42259.5	224.872	11.0385	1.92791e+08	2888.74	45.4033	59.4414	4822.47	1072.56	158.234	3.8516	4522.26	58879.6	31.0538	293.419	54669.5	152664	1.6235	24.0381	380.599
D05	N5-Moc-J0-D	20	0	mock	N5-Moc-J0		199.215	292.13	2951.48	2916.15	41.2286	1244.23	387.953	4.30983e+09	6.30758	655.047	227.033	92.3502	1118.62	47997.4	22.0617	343.293	827.787	27.6732	267.359	526.385	5249.23	76.9079	191.131	59161.6	234.228	16.2068	5.90593e+07	6247.68	44.5572	183.034	6689.52	2380.52	205.233	6.5262	6069.07	88141.5	31.1997	537.101	87442.5	311638	1.3605	32.6007	454.077
E05	N5-Moc-J0-E	20	0	mock	N5-Moc-J0		172.028	316.827	2218.74	2038.29	36.7488	1209.27	386.573	7.96156e+08	4.25529	524.239	156.945	93.6615	1187.56	45697.1	13.8535	229.06	811.871	24.3466	259.052	553.934	3051.5	66.8876	171.189	58859	169.3	15.0332	1.14718e+08	8477.9	49.7951	83.4796	6960.78	1662.4	209.294	5.5022	5071.65	99177.9	30.4215	492.284	83016.1	315146	1.5111	26.6339	408.986
A11	N1-Bot-J2-A	0.5	2	Botrytis	N1-Bot-J2		143.145	1033.76	283.354	1190.43	53.7236	1219.35	820.013	2.08222e+09	15.1309	557.488	54.6082	179.096	74.1347	8724.83	16.851	47.6494	691.744	30.5977	191.168	760.304	15626.9	50.9346	229.928	93943.3	7.93215	13.3843	8.0729e+07	10277.2	49.4289	42.436	1802.74	599.736	390.481	9.5174	2918.8	131581	15.4873	391.349	34621.1	10198.1	0.8456	24.9035	228.048
B11	N1-Bot-J2-B	0.5	2	Botrytis	N1-Bot-J2		184.707	2029.34	261.835	1314.19	38.8569	1778.45	839.559	1.46825e+10	20.6021	885.307	83.4213	171.242	96.4776	14847.5	43.9575	70.0242	972.571	43.6743	282.355	743.397	23106.4	109.007	249.527	87141.2	16.5029	18.747	1.43281e+08	8961.09	81.7522	62.0682	2151.03	743.09	474.087	13.6213	2658.72	145941	33.086	558.049	49695	26115.6	1.1041	41.0815	248.407
C11	N1-Bot-J2-C	0.5	2	Botrytis	N1-Bot-J2		190.251	1779.42	209.834	1122.3	55.3739	1052.27	848.153	3.01864e+10	27.3753	1034.56	117.564	175.409	74.3168	11529.3	37.1261	51.0452	999.074	42.0087	281.104	779.359	19003.7	132.457	226.827	79466.1	6.42481	17.4791	3.29115e+08	9830.31	75.8424	56.4012	2420.45	935.705	749.217	11.2574	3539.77	184808	28.7137	491.21	37398.8	12466.3	0.954	41.1811	376.006
D11	N1-Bot-J2-D	0.5	2	Botrytis	N1-Bot-J2		241.419	2087.64	54.23	969.287	42.7876	1720	781.611	3.77198e+10	12.5375	1098	104.474	170.804	91.5334	13834.1	21.135	63.2624	1026.99	39.068	272.887	682.86	23306.4	90.3657	372.48	103167	7.58314	25.5201	3.04516e+08	10153.8	82.1781	118.26	2508.88	1038.66	583.978	9.7131	2978.51	156125	41.0098	596.848	51982	16626.5	0.9013	43.7936	300.474
E11	N1-Bot-J2-E	0.5	2	Botrytis	N1-Bot-J2		185.811	1945.4	116.807	740.09	26.7221	1480.85	806.527	2.96978e+10	10.6381	862.684	49.2505	180.493	112.066	13274.9	14.5573	53.8626	836.424	35.0964	224.555	662.135	18240.3	116.597	427.464	119991	6.65093	18.7631	2.38371e+08	14958.3	49.0686	38.2513	2467.29	1258.44	495.028	10.6895	4011.08	180384	26.3246	562.48	51521.9	22884.5	0.9651	29.413	268.038
A06	N1-Moc-J2-A	0.5	2	mock	N1-Moc-J2		218.259	2084.81	276.31	604.685	39.9239	967.908	1200.56	3.46403e+10	17.9688	1362.05	79.3336	172.347	131.392	17368.2	19.2999	74.5395	1146.83	50.868	324.147	750.222	32295.2	83.4621	178.115	90322.2	2.33371	25.4302	3.46055e+08	5840.53	63.9547	80.8605	1609.2	833.391	387.66	13.2171	2828.76	258439	22.8249	820.639	44268.8	33538.5	1.0201	125.849	280.467
B06	N1-Moc-J2-B	0.5	2	mock	N1-Moc-J2		166.909	1266.21	175.991	509.038	44.3413	553.743	888.508	3.23211e+10	23.9377	937.667	114.679	188.34	60.3141	12477.5	56.3895	43.7944	870.177	39.4424	242.307	806.34	18493	123.224	245.436	91743.1	4.60765	17.2522	3.4064e+08	9954.56	43.4229	46.9522	1566.4	1208.81	541.855	8.6534	1861.92	157806	16.9001	488.835	30057.2	12330.3	0.8803	37.254	214.278
C06	N1-Moc-J2-C	0.5	2	mock	N1-Moc-J2		225.946	2078.46	440.254	578.984	79.8028	930.77	934.971	4.84954e+10	34.7296	1173.68	166.128	190.52	99.8503	15829.4	63.4956	64.1322	1074.58	44.8393	285.503	823.625	24859.4	148.401	426.648	94731.5	3.62603	24.6719	5.51116e+08	11198.4	62.2599	63.6318	1993.11	1320.59	645.63	11.0724	2969.72	182552	28.629	572.459	42447.7	22236.9	0.9122	46.2962	351.005
D06	N1-Moc-J2-D	0.5	2	mock	N1-Moc-J2		285.359	1870.36	358.868	600.691	49.76	1086.23	846.654	7.2848e+10	22.4825	1656.8	142.528	162.592	101.742	18940	31.1982	77.637	1135.88	44.2896	310.655	741.316	32898.7	122.363	426.379	99695.1	3.44018	19.1815	9.56799e+08	9857.49	53.741	136.737	2389.14	1527.01	572.146	10.4147	2071.9	197411	29.9912	784.398	51585.1	29751.3	0.9777	60.2875	305.795
E06	N1-Moc-J2-E	0.5	2	mock	N1-Moc-J2		221.681	1298.66	104.964	608.376	31.0306	1423.32	690.455	5.03161e+10	12.9569	1270.88	60.8252	168.4	94.3174	14250.5	14.8655	95.4378	932.074	38.3815	276.845	763.88	34750.9	157.054	267.752	91797.9	3.29813	22.785	5.78308e+08	5725.87	51.0411	66.0203	2676.66	1821.11	513.749	12.1673	2729.09	186075	21.4282	976.291	43705.8	24551.6	1.0947	34.154	353.851
A12	N2-Bot-J2-A	2	2	Botrytis	N2-Bot-J2		253.363	1289.08	1161.57	1954.72	36.1672	2365.44	1231.94	1.62571e+10	10.3854	892.366	128.98	149.361	411.392	30098.9	16.2669	114.434	1071.58	35.0395	304.75	688.745	13909.4	47.7164	261.901	105578	10.3957	16.8343	8.19012e+07	13880.6	64.4155	58.4385	1820	503.119	369.216	14.5483	7789.16	193677	29.8777	509.225	75327.2	91031	1.0263	37.8199	314.924
B12	N2-Bot-J2-B	2	2	Botrytis	N2-Bot-J2		231.571	841.532	514.999	1876.25	64.2184	1711.47	1027.78	2.2456e+10	15.923	919.926	155.051	152.893	257.463	25522.1	74.4654	81.8125	959.414	44.5649	268.906	641.363	17289.9	97.3139	274.346	94852.2	12.5773	18.0411	1.2089e+08	16226.4	86.1933	65.4986	2501.52	819.8	462.73	18.5574	6581.91	161070	33.1964	667.713	65186.6	62012.8	1.0753	29.4705	368.693
C12	N2-Bot-J2-C	2	2	Botrytis	N2-Bot-J2		323.236	774.024	1279.35	2032.07	49.5329	2533.78	928.105	3.46971e+10	18.5576	1266.99	259.226	158.813	401.579	30465	34.5471	133.923	996.915	37.5261	291.434	662.958	13349.2	99.4113	542.238	102523	17.0601	17.8912	1.98944e+08	15786.6	108.881	60.6548	3014.13	544.666	505.8	15.8481	9956.15	192473	48.3105	627.003	74265.4	90991.3	1.0253	61.0981	619.909
D12	N2-Bot-J2-D	2	2	Botrytis	N2-Bot-J2		333.686	790.296	1547.99	2010.09	35.4396	2756.84	1009.57	2.45178e+10	20.4116	1303.99	247.724	160.964	370.072	29280.8	20.1862	138.164	930.176	42.1962	257.703	614.486	16590.9	99.0955	658.163	128913	16.4416	15.4407	1.28223e+08	15107.8	74.808	108.692	3180.06	574.614	366.101	16.9923	6622.01	167760	33.8668	837.417	76918.1	82988.9	0.9596	33.996	492.959
E12	N2-Bot-J2-E	2	2	Botrytis	N2-Bot-J2		210.954	913.028	209.511	2480.51	28.2178	2782.85	571.142	1.67164e+10	8.06374	1016.15	96.6817	151.384	227.731	17289.1	16.1038	104.08	869.332	31.3012	248.276	669.792	14502.7	69.1662	251.37	86531.9	11.4371	19.7494	2.01104e+08	15694	66.9424	63.8936	3055.8	993.44	382.828	13.4523	7224.47	188166	28.7719	812.537	55887.5	43079.6	1.2407	28.7351	425.449
A07	N2-Moc-J2-A	2	2	mock	N2-Moc-J2		214.032	1086.59	1214.69	1307.79	53.3217	1150.47	1110.4	5.30044e+09	9.95614	1009.9	146.53	149.309	374.237	33213.6	16.0628	110.08	934.112	41.1497	271.654	607.699	16599.8	41.302	317.719	96122.6	6.06533	19.6549	8.02083e+07	12976.4	57.3567	66.7571	2277.02	840.474	406.931	11.976	6225.62	248177	18.4146	570.943	65905	94401.8	1.0635	38.1317	373.338
B07	N2-Moc-J2-B	2	2	mock	N2-Moc-J2		349.738	1274.95	801.89	895.283	36.6202	1558.42	1100.46	6.11223e+10	11.7885	870.608	169.33	151.602	412.031	32532.7	39.9321	90.8821	1021.7	51.8081	293.455	609.973	26513.5	93.8999	454.776	122782	6.85613	15.0263	4.24108e+08	16388.4	79.9597	54.3032	2689.24	1019.5	448.856	16.7645	9343.71	160270	34.2462	862.631	80702.6	100196	1.0238	41.1862	475.928
C07	N2-Moc-J2-C	2	2	mock	N2-Moc-J2		289.192	1406.21	1019.76	1615.19	72.52	1574.37	803.303	1.98138e+10	27.871	1010.06	296.573	157.466	317.142	26470.6	53.7918	128.649	908.825	43.8189	269.669	699.949	13662.3	95.4302	475.322	109739	4.7861	21.9682	1.87409e+08	15275.5	69.1598	64.0137	2555.34	1023.01	514.584	10.489	8361.84	204605	33.4847	604.663	59346.4	68545.8	1.1887	44.4863	458.811
D07	N2-Moc-J2-D	2	2	mock	N2-Moc-J2		268.205	1110.94	1761.61	2231.74	44.1115	1611.67	770.02	2.99499e+10	12.5498	1150.58	193.77	166.097	457.357	34625.4	25.5067	128.008	749.51	39.0604	241.096	665.703	14093.4	67.0661	584.628	122330	7.93772	16.332	2.17436e+08	12871.5	55.4297	95.425	2201.12	731.128	354.908	12.9036	5740.66	163360	25.3871	699.54	66433.2	112720	1.0171	51.2988	366.084
E07	N2-Moc-J2-E	2	2	mock	N2-Moc-J2		265.608	1345.28	1215.37	1609.3	36.0282	1083.54	776.71	1.48425e+10	13.0944	1237.25	117.258	159.844	493.587	32163.9	22.4454	105.771	805.215	36.9926	224.381	604.976	16989.3	101.855	624.256	118902	6.12012	16.1894	1.27742e+08	14781.3	45.7125	43.1334	3548.96	1285.33	420.836	11.1218	6498.2	198303	25.0673	893.625	60149.9	111673	1.2308	36.0513	428.055
A13	N3-Bot-J2-A	5	2	Botrytis	N3-Bot-J2		188.767	475.4	2134.47	2481.58	49.0551	1724.62	811.861	2.21924e+09	1.88745	940.234	133.137	104.526	660.328	34995.1	16.3709	121.935	804.254	32.8485	257.739	609.214	9363.79	39.0345	153.808	65182.6	69.3831	14.6055	5.38119e+07	13441.7	88.71	71.568	3782.73	446.209	332.738	10.0568	6898.02	204516	30.5784	376.122	74862	123384	1.265	76.1732	465.197
B13	N3-Bot-J2-B	5	2	Botrytis	N3-Bot-J2		224.642	478.656	1777.14	2440.8	83.8646	1521.86	698.144	8.74467e+09	2.34601	840.168	140.761	111.36	918.019	39801	115.278	137.314	885.699	33.9634	278.99	619.687	9226.53	74.9051	179.721	68373.1	83.3779	22.1163	5.02449e+07	13653.5	93.2151	70.4399	3624.52	837.923	376.717	10.2148	6662.64	160179	34.6789	516.915	81495.7	220591	1.2548	47.1031	427.703
C13	N3-Bot-J2-C	5	2	Botrytis	N3-Bot-J2		187.673	420.191	2593.18	2136.34	47.2672	1720.66	488.665	1.39637e+10	1.46652	642.985	145.525	120.454	776.381	32736.2	26.4031	121.563	695.78	26.9742	218.597	625.49	8376.84	58.1242	218.331	65032.5	89.1451	15.0566	9.4798e+07	11537.5	65.1286	59.4598	4160.41	450.931	355.08	9.3707	9169.44	154110	34.8574	464.947	63957.7	188013	1.0748	46.6105	480.635
D13	N3-Bot-J2-D	5	2	Botrytis	N3-Bot-J2		246.689	783.741	1578.31	2226.56	37.6772	2567.86	588.719	2.39198e+10	3.28117	972.904	179.08	126.018	901.101	42290.2	16.7389	144.707	967.687	34.3312	290.839	669.943	10026.7	74.0579	282.389	86573.7	67.2814	23.7863	1.37748e+08	15276.7	75.6797	180.79	4662.54	847.022	370.192	11.6867	9245.07	169635	36.8741	657.612	94444.4	202802	1.1683	61.2612	589.152
E13	N3-Bot-J2-E	5	2	Botrytis	N3-Bot-J2		273.488	596.49	940.097	2540.93	37.6734	2542.44	662.339	9.01722e+09	2.29107	888.045	112.864	123.553	982.567	31766.4	15.8752	138.926	898.066	29.5931	264.525	614.693	11443.5	84.3293	298.975	86624.4	61.3773	21.1438	1.08555e+08	15876.8	76.1125	70.2854	4725.9	888.7	358.04	10.2208	12330.4	163678	39.1036	598.686	77057.6	182978	1.2512	44.1822	520.489
A08	N3-Moc-J2-A	5	2	mock	N3-Moc-J2		180.243	481.758	1670.53	1894.92	68.5908	1093.71	788.276	6.1106e+09	3.47046	809.074	153.797	106.656	516.947	31311	27.2414	153.106	860.547	35.1915	269.437	639.836	8942.59	43.6582	123.884	53755.4	72.1576	15.221	8.29195e+07	13521.7	53.3651	63.9721	3368.48	936.297	313.167	9.1984	9075.49	183255	20.0603	417.732	60897.9	120673	1.2868	38.3502	434.713
B08	N3-Moc-J2-B	5	2	mock	N3-Moc-J2		226.777	557.086	2248.87	1732.74	115.239	1087.13	879.653	6.80762e+09	3.70948	848.686	171.438	124.113	783.418	37488	168.68	141.223	920.706	40.5222	276.218	587.443	13394.5	108.167	302.111	81769.6	56.4858	20.9554	5.25578e+07	10474.4	73.8146	72.5748	3409.09	1408.75	384.635	12.5341	7758.87	148723	33.275	478.229	71572.4	187025	1.3259	32.9431	425.794
C08	N3-Moc-J2-C	5	2	mock	N3-Moc-J2		303.037	522.373	2487.3	2061.55	133.345	1283.43	1011.63	1.09958e+10	5.22672	900.244	213.867	125.795	943.215	44586.4	125.168	152.455	949.429	42.9055	287.446	633.755	11251.3	114.877	381.077	88687.9	46.9467	21.9581	1.17603e+08	12630	76.4823	61.3326	3482.77	803.296	371.065	14.1681	10067.8	168393	34.7498	405.798	77387.4	221702	1.1831	51.4271	607.365
D08	N3-Moc-J2-D	5	2	mock	N3-Moc-J2		277.941	558.232	2184.21	1872.34	40.0417	1414.04	696.036	2.39547e+10	3.57636	927.391	195.034	140.916	948.732	40704.6	18.1847	180.05	906.679	31.6054	272.603	640.667	11143.7	87.191	416.106	100310	52.1871	24.6766	1.50787e+08	12447.4	51.5017	126.147	4137.6	1333.18	316.025	13.1503	9631.43	144662	25.5641	473.8	66324.8	204697	1.2229	53.8033	553.695
E08	N3-Moc-J2-E	5	2	mock	N3-Moc-J2		194.107	324.381	1149	2632.57	29.0642	1197.64	614.822	5.38805e+09	2.75479	836.52	144.619	112.046	850.637	37614.2	13.6217	165.735	807.4	28.6234	237.766	585.385	8879.95	73.3951	253.673	78215.8	47.0035	21.8277	7.45356e+07	13425.3	39.565	55.2484	3979.92	1326.62	317.646	11.1471	8306.83	153497	24.3571	478.836	65535.2	168930	1.2627	38.8795	461.212
A14	N4-Bot-J2-A	10	2	Botrytis	N4-Bot-J2		149.363	492.736	4066.89	3324.39	94.5609	1623.18	713.308	4.6151e+09	2.33265	663.839	164.362	90.5424	1552.08	43446.7	50.6464	165.388	979.696	28.3379	324.119	612.761	6596.32	40.5929	76.127	48257.6	194.375	14.4088	6.00567e+07	7548.64	68.4045	100.992	2789.86	735.907	269.261	5.2644	4504.78	118345	35.0477	452.93	97953.1	410598	1.3976	41.5107	372.25
B14	N4-Bot-J2-B	10	2	Botrytis	N4-Bot-J2		152.238	465.125	2625.35	2977.24	104.388	1977.65	474.448	1.84021e+09	3.10984	508.341	250.685	97.6672	1539.23	41677.5	135.147	240.945	798.993	21.9	259.81	644.155	5108.11	74.3976	142.773	56433.4	262.953	10.3422	7.93287e+07	8870.6	90.2586	80.9718	4053.66	907.144	242.843	3.1504	5117.07	112161	45.4603	470.176	90812.7	381054	1.4215	29.0635	365.111
C14	N4-Bot-J2-C	10	2	Botrytis	N4-Bot-J2		167.725	416.245	4667.39	2710.94	120.299	1648.97	379.728	4.74143e+09	5.83101	661.478	228.259	92.5785	1142	36535.7	100.457	226.333	734.305	23.0312	241.483	574.317	6010.82	80.6561	128.278	48052.1	169.695	9.1137	7.22958e+07	8499.37	61.4289	73.2997	3793.2	964.894	239.941	4.4096	6944	105711	39.8763	617.746	84926.4	286188	1.6125	16.5434	433.425
D14	N4-Bot-J2-D	10	2	Botrytis	N4-Bot-J2		164.509	326.085	2854.68	2887.95	51.2264	2302.27	401.964	1.0146e+10	2.70014	585.786	258.138	88.5084	1696.23	40892.3	19.7948	232.133	778.616	23.1131	250.411	632.182	4547.35	68.3571	167.951	55638.3	244.473	10.8999	6.56157e+07	7719.91	47.5728	144.03	4071.33	955.336	256.935	5.6982	6422.03	97490.7	22.8987	435.142	91705.6	366500	1.1807	32.6538	408.188
E14	N4-Bot-J2-E	10	2	Botrytis	N4-Bot-J2		148.051	247.943	2646.99	2161.39	29.5009	1537.4	409.679	1.21504e+09	2.47133	639.696	158.611	96.1135	1454.89	36330.6	11.4249	235.994	773.416	23.7265	247.667	616.863	4872.3	72.8292	125.871	51556.3	178.345	8.9568	7.59443e+07	11301.9	40.9381	70.1336	4319.68	1099.22	282.059	5.6217	5800.62	124104	21.729	598.316	87983.5	281421	1.5746	22.9275	393.626
A09	N4-Moc-J2-A	10	2	mock	N4-Moc-J2		192.062	651.998	5712.78	2269.98	45.0418	1266.43	832.881	1.57611e+10	12.787	645.185	281.813	97.0161	1696.91	53257.7	17.7099	212.876	1059.64	34.1717	336.869	638.796	11737.9	40.0826	116.883	59065.5	180.722	7.787	1.63429e+08	8117.57	72.4286	115.39	3143.53	1036.16	286.71	5.6354	6118.7	128180	35.6125	593.46	107617	475934	1.4629	44.8504	387.672
B09	N4-Moc-J2-B	10	2	mock	N4-Moc-J2		156.681	600.246	3373.02	2867.39	87.6162	1458.27	467.681	6.41902e+09	6.38912	622.316	292.905	88.4746	1555.72	42426.7	104.375	254.675	845.317	25.721	267.515	596.14	7301.77	69.58	139.727	58241.7	192.799	8.2534	4.86038e+07	9844.79	106.674	76.5253	3645.62	1391.34	262.157	4.3571	6144.21	121152	42.7603	517.339	95601	432227	1.4238	39.8323	386.584
C09	N4-Moc-J2-C	10	2	mock	N4-Moc-J2		168.803	404.076	4045.2	3064.56	67.2104	1293.11	447.27	1.41126e+10	15.0862	569.077	361.54	103.502	1257.57	37006.8	38.9429	202.828	642.171	27.6308	208.087	666.894	8691.56	75.26	139.897	53654.2	121.715	4.0827	2.03758e+08	4204.99	57.3435	63.8297	3823.89	768.296	212.259	4.3892	6807.18	130354	34.069	503.103	69954.4	279980	1.4727	40.3426	480.626
D09	N4-Moc-J2-D	10	2	mock	N4-Moc-J2		182.7	484.239	3635.09	3319.01	59.0525	1440.58	320.682	2.49658e+10	5.00583	672.292	337.046	79.1907	1379.17	37657.7	22.9247	189.75	777.357	17.5337	256.694	629.712	4433.51	87.553	174.661	60703.9	169.909	8.0105	1.86664e+08	5116.15	42.6014	211.054	4986.4	1707.38	242.965	2.3125	6690.36	108346	27.2102	654.971	76953.3	311548	1.2012	31.1457	473.223
E09	N4-Moc-J2-E	10	2	mock	N4-Moc-J2		165.645	342.879	2336.71	2207.46	40.337	1202.78	345.334	6.64572e+09	2.83688	541.554	128.944	87.9073	1204.54	36685.9	15.2659	128.377	858.151	21.9757	276.068	607.844	3974.01	82.3939	197.837	55167.4	120.258	13.4071	1.37259e+08	4905.74	28.801	93.996	5154.76	1386.34	285.223	3.7855	5101.29	90096	17.8517	435.082	82996.5	305807	1.2585	19.7815	391.569
A15	N5-Bot-J2-A	20	2	Botrytis	N5-Bot-J2		202.456	526.86	7149.38	3204.19	54.7828	2480.75	752.488	1.30183e+10	4.69908	561.551	175.568	91.3626	1915.54	58040.7	24.2203	245.237	822.461	31.3008	266.358	559.517	4572.69	47.2187	183.906	71615	295.638	8.395	1.5599e+08	7018.54	53.402	85.3555	6077.28	934.353	175.788	5.7487	6458.06	119759	17.902	407.728	119396	506154	1.2834	43.4029	455.476
B15	N5-Bot-J2-B	20	2	Botrytis	N5-Bot-J2		191.353	483.627	4747.33	2683.82	60.851	1758.61	508.77	1.48074e+09	3.20484	613.813	161.808	106.534	1734.15	55973.3	65.9779	278.177	770.587	26.4395	251.338	545.719	2450.68	65.3831	180.668	65453.7	299.801	10.1611	7.8352e+07	10686.9	66.5069	69.688	5839.21	700.517	190.862	7.3583	5849.69	129888	27.3258	625.854	98730.5	529183	1.1397	35.0163	416.796
C15	N5-Bot-J2-C	20	2	Botrytis	N5-Bot-J2		216.621	400.912	2673.37	1380.52	145.182	2126.02	437.942	6.57185e+08	3.59434	372.401	217.635	96.3892	751.324	31460.7	109.97	121.814	842.548	26.8451	258.804	645.614	934.07	49.3149	189.385	60435	165.314	13.0153	1.19734e+08	4268.05	47.518	90.6939	6171.16	1000.22	131.188	5.644	6854.65	52416.2	26.4589	373.805	65680.8	158295	1.2348	22.5394	481.368
D15	N5-Bot-J2-D	20	2	Botrytis	N5-Bot-J2		213.129	343.898	4211.66	2101.16	87.3921	2032.95	398.076	2.3459e+09	2.92692	610.067	222.259	89.7434	1247.57	47209	38.7309	229.425	807.203	24.8077	245.005	590.337	2437.49	56.4835	261.58	65744.9	239.483	7.5635	4.45331e+07	9372.3	33.4424	181.275	6212.86	974.751	180.791	5.8958	5581.65	92683.4	23.0491	682.556	95554.1	315478	1.3166	27.0425	414.451
E15	N5-Bot-J2-E	20	2	Botrytis	N5-Bot-J2		179.08	305.869	2553.42	2099.07	36.7562	2076.22	406.03	4.57076e+09	2.47298	397.721	157.168	97.9174	1134.98	47520.7	15.724	242.251	874.26	24.0038	276.786	622.216	2060.18	67.2265	228.274	59407.8	227.149	20.099	9.63335e+07	4374.11	23.7026	105.387	7092.8	1207.65	208.122	5.0889	5396.61	70791.9	14.2228	659.678	89335.7	329752	1.1997	20.0512	429.983
A10	N5-Moc-J2-A	20	2	mock	N5-Moc-J2		160.539	316.374	2261.85	1520.2	70.9635	1385.37	640.458	1.4599e+09	2.75756	395.357	159.866	96.0985	527.91	34285.7	20.1479	159.16	845.136	24.5101	279.791	489.412	2189.26	33.7784	153.529	61162.4	188.485	17.6684	1.87368e+08	3454.69	36.4591	91.8055	5007.88	1079.18	157.322	5.1335	5320.6	54653.8	13.0326	497.934	68587.8	138144	1.1595	25.4302	402.607
B10	N5-Moc-J2-B	20	2	mock	N5-Moc-J2		169.951	311.41	2579.6	1794.16	50.9054	1719.61	424.53	8.52347e+08	3.07126	371.572	231.938	90.4471	1080.01	45191.4	52.4468	257.235	802.949	23.8037	266.58	554.88	1968.06	51.0548	184.214	62158.6	268.214	13.4661	1.02417e+08	2838.34	44.5815	92.9551	5483.78	1485.53	136.29	4.9037	4643.03	52313.9	21.7517	510.678	97841	296860	1.2557	20.6213	318.033
C10	N5-Moc-J2-C	20	2	mock	N5-Moc-J2		229.889	694.973	6701.53	2705.49	81.0186	1810.45	528.704	3.52449e+09	5.57832	600.733	276.081	113.86	1870.96	53173	59.7249	317.028	774.361	22.3022	223.404	550.614	3258.91	69.2191	288.751	74172.3	293.769	10.0545	1.19016e+08	12425.5	47.7868	64.1004	6306.02	942.085	173.853	6.8345	7605.35	127918	24.0378	1262.51	91952.9	505397	1.1461	50.8557	597.847
D10	N5-Moc-J2-D	20	2	mock	N5-Moc-J2		184.874	263.346	1018.65	2169.24	63.1856	1704.28	366.277	2.24456e+09	3.58239	377.664	238.232	94.9672	791.123	35646.8	30.4664	206.853	806.834	20.097	247.669	573.993	1079.16	37.3801	214.529	61143.2	216.092	15.581	1.51416e+08	4005.33	29.9819	175.079	5605.13	1483.14	130.145	4.5456	5466.26	50394.6	17.6556	566.76	71326.2	188449	1.0575	26.5904	386.465
E10	N5-Moc-J2-E	20	2	mock	N5-Moc-J2		152.748	208.358	815.904	1382.63	35.6294	1031.28	333.262	6.48467e+08	2.46892	314.416	133.048	90.5382	581.596	29060.9	11.1449	118.078	701.907	20.9075	236.762	565.769	1448.86	55.0134	164.42	53746.2	117.539	13.8691	1.38007e+08	2895.51	21.6533	65.67	5907.08	1374.47	159.644	4.7237	4495.33	54635.6	12.3603	482.116	60255.4	137045	1.1549	17.9508	405.149
A21	N1-Bot-J4-A	0.5	4	Botrytis	N1-Bot-J4		239.469	4231.77	190.504	1201.54	41.0948	1474.17	1518.77	3.19322e+10	23.6164	2058.37	104.016	158.574	55.2772	15950.1	25.4208	92.6285	1149.47	49.746	329.429	662.514	28254.1	73.2985	233.713	106178	6.13324	13.8099	2.10756e+08	18159.9	101.365	68.847	2029.52	70.4887	576.225	18.6118	3456.64	316504	39.9685	729.781	60666.2	8680.67	1.20278	75.5753	353.134
B21	N1-Bot-J4-B	0.5	4	Botrytis	N1-Bot-J4		156.433	2168.23	73.8953	1348.51	39.4353	998.15	817.88	2.41296e+10	6.2717	961.532	34.968	227.023	45.1813	7193.21	37.6791	57.0144	776.736	37.9845	222.954	743.75	23250.1	87.6637	268.237	94857.4	3.36246	14.0311	1.93536e+08	14330.3	100.222	51.2839	2733.05	259.224	514.128	14.7273	2806.21	149473	44.3575	481.271	35100.9	4645.95	1.1411	34.5338	280.14
C21	N1-Bot-J4-C	0.5	4	Botrytis	N1-Bot-J4		192.261	1827.84	184.153	2563.29	41.3246	1972.58	845.707	4.02082e+10	12.9912	1662.14	89.0605	160.652	51.6764	10511	34.5235	98.8944	889.089	42.9935	279.022	813.282	26104.2	141.102	217.282	74213.6	4.77041	18.324	4.49723e+08	9513.93	127.615	61.3584	2713.29	219.214	701.984	17.7257	3160.29	216589	62.8339	752.283	47590.6	4899.74	1.4211	67.5494	458.139
D21	N1-Bot-J4-D	0.5	4	Botrytis	N1-Bot-J4		295.024	3621.35	92.0645	1740.36	32.0805	1085.31	976.167	1.17197e+10	22.9686	1572.99	59.2289	167.039	35.0561	10712.6	18.882	90.7581	970.795	41.3752	274.179	689.237	27788.4	116.05	394.346	115619	5.86308	9.4876	5.85123e+07	20600.5	107.462	115.412	4594.68	70.3076	579.753	17.5392	3640.79	173595	52.4063	573.033	43108.7	3780.9	1.0994	55.5666	654.338
E21	N1-Bot-J4-E	0.5	4	Botrytis	N1-Bot-J4		235.541	2894.98	81.7905	2224.02	32.124	1187.53	1030.12	4.12065e+10	8.77361	1308.55	31.1804	166.566	64.4898	8954.75	17.0509	84.2875	1018.53	43.333	270.142	673.748	27664.5	126.839	526.543	122883	4.33092	16.7451	3.80853e+08	18822.2	98.8713	56.7549	4853.03	162.3	645.799	17.1572	3339.19	185995	51.8121	748.903	49187.4	5672.4	1.0941	37.41	493.56
A16	N1-Moc-J4-A	0.5	4	mock	N1-Moc-J4		203.046	1524.63	181.12	1072.49	55.9618	1546.64	1248.01	3.17268e+10	7.26168	1292.63	67.2569	167.947	97.3344	13992.8	26.3263	99.5331	1204.87	48.2675	342.584	793.21	27687.5	60.3717	143.817	87062.6	2.78079	44.9427	4.82928e+08	5915.81	73.2721	101.392	1336.12	961.635	530.302	12.4556	3262.13	268648	31.1977	735.76	44881.9	21735.6	1.117	102.975	279.359
B16	N1-Moc-J4-B	0.5	4	mock	N1-Moc-J4		182.26	1435.43	128.243	767.343	46.1755	1480.77	841.932	2.9127e+10	22.9588	1071.58	161.573	173.938	125.461	19181.8	54.8157	85.0158	918.266	42.6051	243.918	689.541	21620.3	101.49	249.685	90597.5	3.33497	20.0652	2.97643e+08	9904.22	50.2291	61.7116	1764.12	1253.95	569.554	12.0428	2657.02	182326	23.4603	506.878	53422.5	40226	1.2152	51.1052	246.559
C16	N1-Moc-J4-C	0.5	4	mock	N1-Moc-J4		185.195	1484.71	178.505	272.935	46.5274	590.81	686.042	2.89524e+10	15.7438	1007.47	97.8687	133.237	66.419	13568.9	26.5497	47.8257	892.306	37.8967	243.863	592.434	19344.7	98.8419	258.761	84593.5	1.62373	19.1357	4.50569e+08	8495.6	46.4498	48.2078	2269.82	983.031	566.458	8.6866	3329.19	197301	25.0821	515.761	31445.6	13520.5	0.9252	47.3366	338.628
D16	N1-Moc-J4-D	0.5	4	mock	N1-Moc-J4		183.51	842.722	173.906	1194.53	43.5629	1921.94	538.733	3.9642e+10	22.7871	1723.07	122.512	140.731	86.0404	11764.7	22.0098	196.352	871.375	33.7599	274.838	799.241	27089.6	130.489	187.603	70819	3.00408	24.576	5.99355e+08	3274.36	72.8537	188.278	2434.25	1388.95	483.373	11.0853	1894.51	163823	36.1524	1249.45	49976.1	18842.7	1.3028	48.0971	365.423
E16	N1-Moc-J4-E	0.5	4	mock	N1-Moc-J4		207.182	2293.73	81.6906	340.886	31.1412	646.477	742.034	3.65248e+10	34.9743	1275.57	73.1573	170.841	63.9496	11520.5	20.0509	58.9019	906.351	34.1842	247.342	686.611	22923.8	124.369	413.438	107450	1.74152	23.787	4.87954e+08	12692.9	44.2727	49.511	2908.07	2460.25	639.057	13.4699	2169.44	211378	22.6933	786.58	30667.7	13483.5	0.8856	35.0124	370.77
A22	N2-Bot-J4-A	2	4	Botrytis	N2-Bot-J4		233.286	1540.29	530.676	1489.41	70.0133	1636.2	1427.62	1.03073e+10	4.73758	1355.62	111.917	132.22	225.591	27066.3	35.8171	94.1842	1032.92	45.4307	299.543	650.683	20322.5	44.7641	191.23	97437.2	7.15958	18.6243	9.86883e+07	15897	81.6418	84.718	1832.33	73.8834	492.195	17.4641	5866.51	238489	35.9695	1099.4	74468.4	39440.4	1.2781	50.5519	367.919
B22	N2-Bot-J4-B	2	4	Botrytis	N2-Bot-J4		219.777	1296.32	96.1015	2758.96	38.9396	1791.11	832.346	2.91678e+09	11.6853	1133.31	119.978	146.595	107.752	14396.9	43.2458	150.692	704.846	40.5067	229.976	648.95	22081.1	58.7241	259.898	84990.9	9.10204	14.4416	5.8782e+07	16869.4	162.893	80.8693	4413.71	109.529	386.735	20.3154	6947.79	167303	65.5062	911.855	55696.8	14063.2	1.2196	47.854	519.463
C22	N2-Bot-J4-C	2	4	Botrytis	N2-Bot-J4		271.897	1120.05	538.285	2408.17	43.991	1573.33	981.134	8.5231e+09	4.54369	1326.84	177.572	137.096	163.728	28436.1	29.6484	118.617	879.345	43.2905	265.368	611.392	15797.7	62.9043	410.898	100965	9.4003	11.5814	1.15223e+08	17190.8	73.676	67.4471	2808.75	63.5596	575.388	17.1229	7058.58	176806	32.026	841.482	55378.9	33317.3	1.4042	53.4041	553.987
D22	N2-Bot-J4-D	2	4	Botrytis	N2-Bot-J4		283.562	2216.92	624.216	2235.21	36.0661	2406.76	850.789	3.55081e+10	12.954	1462.68	173.91	140.135	197.375	27256.6	20.1123	172.882	895.395	41.9788	268.935	591.079	20396.8	77.606	435.701	111210	8.75334	21.8161	2.60212e+08	16893.6	88.7302	199.983	3578.69	339.317	421.142	18.4826	7901.37	164123	45.2073	1992.59	73049.1	40032.2	1.2058	45.5474	590.649
E22	N2-Bot-J4-E	2	4	Botrytis	N2-Bot-J4		235.309	1452.16	369.173	1781.45	31.5093	1614.55	892.635	5.71223e+09	6.0044	1192.35	106.772	155.338	258.392	28531.4	18.2802	117.324	838.447	40.0772	235.33	601.091	20811.7	74.9221	469.528	123974	7.10484	13.7623	7.80554e+07	19732.4	68.8311	68.0942	2957.6	98.3604	476.174	16.646	7383.93	177022	33.0959	1873.56	81485.1	46683.2	1.3241	26.9648	378.885
A17	N2-Moc-J4-A	2	4	mock	N2-Moc-J4		225.436	851.201	785.045	2653.07	55.0038	2390.52	1164.21	2.03426e+10	9.54447	1060.49	125.043	158.505	240.02	25262.6	19.5561	199.325	855.389	38.5064	258.82	618.735	22828	52.0069	386.98	114047	6.11312	25.162	1.9659e+08	12644.2	61.4327	62.4064	1883.54	763.685	345.123	14.6076	6205.25	222365	23.077	746.773	61414	42237.8	1.0557	42.1118	406.527
B17	N2-Moc-J4-B	2	4	mock	N2-Moc-J4		250.111	1585.22	600.564	1023.97	134.707	1079.86	1078.3	4.14023e+10	9.39613	846.29	91.3755	153.954	211.308	27958	207.96	98.3864	957.008	45.8088	268.684	644.24	22855.2	123.486	547.822	111229	3.69253	26.5272	3.25379e+08	12036	73.7088	56.2582	1893.86	1053.36	465.307	18.4841	7410.01	133211	29.3127	938.787	59128.3	49233.3	0.8945	16.5503	358.106
C17	N2-Moc-J4-C	2	4	mock	N2-Moc-J4		274.537	1043.18	1411.14	1934.44	42.0843	1726.83	884.761	2.84486e+10	7.79351	893.181	160.484	143.928	392.349	42960.8	30.2158	136.355	885.669	41.3208	254.513	628.472	19400.2	120.962	517.141	107119	10.1671	16.3134	2.30607e+08	11426.5	53.2353	58.4992	2594.96	690.418	523.503	11.8987	7365.9	176709	28.3119	1157.3	72843.1	102048	1.0608	65.4223	463.097
D17	N2-Moc-J4-D	2	4	mock	N2-Moc-J4		270.992	911.449	319.957	1586.96	40.2529	1658.73	930.545	2.4823e+10	10.6752	1081.3	167.673	175.015	221.612	28265.1	22.7735	138.815	983.083	43.347	279.198	674.491	15172.4	83.7183	559.466	118038	7.25183	35.7156	1.36626e+08	11549.5	56.4096	115.416	2546.5	1291.36	455.211	18.1624	6506.95	150182	29.9135	787.23	56091.6	47774.5	1.0206	47.29	453.944
E17	N2-Moc-J4-E	2	4	mock	N2-Moc-J4		260.168	1542.49	230.045	715.878	31.9978	1366.07	765.658	3.09023e+10	8.20208	1100.59	91.6247	161.564	181.424	27840	18.6241	128.417	790.353	35.4575	220.333	672.811	16278.3	90.9019	631.86	129061	4.13618	21.7438	2.68851e+08	17167.7	44.7321	47.3812	3100.15	1595.16	523.582	17.518	7138.07	214559	20.8664	917.428	55861	36269.3	1.0925	25.2348	414.709
A23	N3-Bot-J4-A	5	4	Botrytis	N3-Bot-J4		221.946	923.518	1600.27	1585.45	49.0538	1317.98	922.138	1.72085e+10	4.34234	1023.04	140.498	108.232	447.493	38822.6	19.5209	153.804	713.054	35.9692	233.566	636.794	22260.9	38.4447	225.925	82093.1	32.3743	11.594	1.87481e+08	13471.6	119.031	94.6216	4400.15	144.707	322.054	15.1442	8240.13	194859	39.5848	818.851	71264.9	78393	1.3454	65.2908	604.809
B23	N3-Bot-J4-B	5	4	Botrytis	N3-Bot-J4		207.496	1254.75	973.063	1812.13	62.3485	1179.1	763.178	3.86427e+10	4.32458	909.254	128.916	110.756	398.561	29807.8	92.5311	123.909	703.212	36.7197	235.847	581.616	22328.5	89.6708	215.291	84236.6	19.9894	10.5598	3.12412e+08	14221.6	135.961	87.5209	4244.95	105.439	350.096	19.3711	10686.5	139869	47.1044	1290.51	58948.7	68064.2	1.3303	48.5513	491.681
C23	N3-Bot-J4-C	5	4	Botrytis	N3-Bot-J4		261.383	2639.11	950.749	1897.77	68.3178	1499.05	669.852	1.34028e+10	15.8721	1108.13	253.468	134.385	298.53	32516.9	50.1959	155.578	755.766	30.2396	244.081	627.097	25439.1	54.8599	369.057	95288.2	10.8275	14.3999	1.25215e+08	20089.7	106.453	85.6301	4169.58	103.987	359.806	13.4637	10648.3	188596	48.7299	1578.13	64904.9	62761.8	1.3607	54.1093	720.093
D23	N3-Bot-J4-D	5	4	Botrytis	N3-Bot-J4		244.551	1209.08	593.049	1642.08	46.8153	1423.87	727.154	3.24059e+10	3.41425	1233.64	178.093	121.842	378.736	34371.9	24.1645	151.091	754.501	33.0134	218.353	602.64	19380.8	77.657	398.393	97163.8	27.4912	14.9186	2.54216e+08	15342	85.3054	165.107	4734.35	157.376	341.615	20.5432	9662.02	153388	46.5359	1229.64	62184.3	66054.4	1.2779	58.6101	590.541
E23	N3-Bot-J4-E	5	4	Botrytis	N3-Bot-J4		309.666	1251.23	551.246	1487.74	40.7412	1674.21	793.419	2.82799e+10	5.02012	1243.08	136.923	153.568	496.045	34393.1	22.8422	138.897	936.549	36.6709	276.307	630.019	17031.4	73.507	544.484	108956	17.269	25.7695	1.93072e+08	20149.3	76.6111	74.7591	5833.43	462.857	520.556	16.7703	10982.8	182944	38.1661	1707.33	86448.3	89611.4	1.4364	47.4479	763.94
A18	N3-Moc-J4-A	5	4	mock	N3-Moc-J4		227.758	421.261	1421.97	2082.46	59.0863	1092.51	869.482	8.22119e+09	5.23788	843.867	126.058	112.061	423.031	27819.9	16.6857	120.276	836.965	33.2532	259.366	678.004	10359.2	40.2912	240.357	78699.9	29.4305	20.2304	1.13627e+08	10055.6	58.2994	70.2614	3282.49	943.97	406.443	10.5206	12041.4	186649	19.5654	348.962	48928.1	76797.5	1.1477	43.6661	541.487
B18	N3-Moc-J4-B	5	4	mock	N3-Moc-J4		193.944	371.001	653.972	1651.14	43.9569	969.948	703.09	6.00436e+09	2.46898	603.487	142.887	134.532	492.646	31259.1	47.225	102.346	824.094	32.8957	266.816	613.234	8999.82	64.9241	226.675	74472.8	35.6099	28.4502	1.17938e+08	10408.2	52.1361	68.9986	3352	1015.89	309.636	12.0277	9619.78	123615	24.1619	649.135	51389.1	117693	1.1566	37.9713	417.869
C18	N3-Moc-J4-C	5	4	mock	N3-Moc-J4		242.25	507.939	963.956	812.845	144.533	786.785	807.861	2.98246e+10	2.67234	725.645	116.079	124.881	390.277	27415.9	130.32	81.4614	842.115	31.5985	259.988	627.248	10398.1	100.073	276.675	70314.9	16.3706	25.9793	1.96521e+08	10142.4	57.735	55.0682	2899.4	968.946	356.193	12.4322	13118.4	146741	28.8117	506.863	52354.4	81345.4	1.2711	33.2819	490.46
D18	N3-Moc-J4-D	5	4	mock	N3-Moc-J4		253.464	1269.56	1652.02	2136	37.2003	1071.31	818.514	3.48473e+10	7.01685	817.742	186.605	114.924	623.972	33618	14.9841	117.599	840.795	40.0891	251.047	603.102	14751	80.4841	387.538	96297.3	44.1052	16.1487	3.17476e+08	9400.25	38.0886	124.548	3967	1480.61	326.523	11.7874	11782.6	136377	17.5481	510.947	53376.3	120177	1.1816	34.1266	533.225
E18	N3-Moc-J4-E	5	4	mock	N3-Moc-J4		241.233	284.69	640.946	1357.83	28.8903	1301.26	708.197	5266346000	4.3364	691.839	119.988	149.874	641.051	33600	10.9759	139.802	1011.38	27.9755	300.187	646.206	9468	90.2818	287.818	81421.1	32.787	35.7265	128630288	13154.2	37.7853	73.929	4142.36	1303.64	319.547	16.1481	13416	133247	17.2818	712.796	57216	118400	1.1334	36.2081	588.017
A24	N4-Bot-J4-A	10	4	Botrytis	N4-Bot-J4		155.315	463.884	2628.49	1829.8	72.055	1672.31	700.223	9.28073e+09	8.13004	476.081	280.528	76.5725	820.496	38959.1	35.381	130.361	927.402	21.6042	303.584	672.246	5694.75	33.6124	119.957	67314.8	102.459	8.6054	2.36444e+08	6213.31	65.9684	102.528	3501.17	198.688	227.796	6.0028	4354.73	54177.5	28.5241	359.64	75094.4	183976	1.3139	33.5855	413.52
B24	N4-Bot-J4-B	10	4	Botrytis	N4-Bot-J4		171.115	348.18	1318.78	3105.64	51.0238	2057	618.277	5.78577e+09	3.38278	613.806	275.134	97.4155	1210.51	43685.1	56.985	160.936	786.561	26.063	252.159	571.649	7726.2	79.4943	196.481	70469.9	179.682	11.0146	8.95754e+07	8256.41	95.3582	78.5881	4706.13	315.089	261.295	8.8861	5774.36	110282	37.6067	607.319	86168.8	225357	1.3186	35.618	469.755
C24	N4-Bot-J4-C	10	4	Botrytis	N4-Bot-J4		153.492	418.269	5989.28	1869.55	75.5752	1399.03	564.549	5.81713e+09	1.8764	496.689	219.994	92.1789	1433.35	45924.7	48.959	184.18	846.705	26.951	272.847	606.191	3976.29	60.8907	162.644	51100.8	194.997	18.6659	8.83366e+07	7240.86	57.6928	84.772	4358.96	977.828	243.728	6.3263	6340.25	99484.3	34.2347	433.754	98654.9	382130	1.1903	27.449	544.1
D24	N4-Bot-J4-D	10	4	Botrytis	N4-Bot-J4		135.071	277.179	321.652	1473.38	47.2709	1242.79	296.336	4.00367e+09	1.87702	614.337	180.417	96.1278	837.486	34177.2	24.6533	123.316	670.962	15.0705	212.41	641.846	3821.76	56.4373	181.709	59473.5	132.494	8.3439	4.44189e+07	9209.53	38.0499	124.767	4110.04	271.147	228.108	4.3193	6182.62	93670.5	23.4666	471.897	69896.1	179649	1.3567	31.0323	381.756
E24	N4-Bot-J4-E	10	4	Botrytis	N4-Bot-J4		157.616	459.606	1606.63	1795.91	39.5467	1252.15	1485.28	6.67299e+09	1.95166	752.273	146.904	89.9122	1090.74	44652.6	18.3104	129.968	2383.86	64.1984	762.372	617.015	7770.14	64.6061	220.234	65060.4	121.573	36.026	7.30617e+07	13349.8	41.4709	207.85	5696.86	382.727	324.273	24.9649	6093.56	130510	23.4582	1238.45	82020.5	263016	1.4458	26.861	453.345
A19	N4-Moc-J4-A	10	4	mock	N4-Moc-J4		147.555	215.772	3516.11	1664.33	58.7211	1320.93	640.87	4.44859e+08	3.32463	558.493	284.656	83.6016	636.557	27454.7	18.3697	111.288	814.004	25.751	273.319	601.173	2428.04	37.6541	145.635	55840.1	149.156	10.8604	8.25422e+07	3944.63	34.4341	71.0946	3381.74	871.027	170.181	3.852	6322.05	73680.6	9.52685	414.457	63838.6	137528	1.3755	26.1414	434.034
B19	N4-Moc-J4-B	10	4	mock	N4-Moc-J4		152.671	491.999	2601.24	1914.75	110.769	1264.88	500.795	1.88454e+09	3.35441	510.949	273.063	93.135	781.644	35467.9	161.986	88.0051	821.34	22.592	267.762	679.999	3504.39	78.9449	172.282	60540.7	112.853	10.9512	1.00194e+08	6878.4	89.0565	84.1949	4115.84	1162.3	277.524	3.6908	5313.69	84233.3	37.1097	360.695	82753.1	204711	1.3153	27.1447	462.954
C19	N4-Moc-J4-C	10	4	mock	N4-Moc-J4		219.9	474.659	4897.36	2125.08	111.145	1129.32	519.278	6.69827e+09	2.4331	704.019	195.664	78.5484	1234.82	33037.6	80.7816	218.326	739.759	22.6739	220.006	608.727	2553.7	119.668	191.124	60928.1	187.374	8.1687	9.68093e+07	5799.49	91.4351	65.3761	3920.02	854.037	186.712	3.4031	7227.95	124213	53.1204	264.936	72495.6	252250	1.2933	39.8846	537.046
D19	N4-Moc-J4-D	10	4	mock	N4-Moc-J4		153.512	364.413	2452.28	2207.63	51.9709	1410.38	478.762	1.42519e+10	2.5311	514.099	230.618	83.7359	1534.18	41483.7	14.2902	177.064	890.626	22.8425	280.092	616.712	4259.46	67.1834	181.536	60241.8	202.878	18.4983	1.28857e+08	6175.59	36.7647	175.449	4356.59	1326.26	247.271	5.3102	6627.99	81763.6	22.2354	378.457	87018.1	323361	1.2529	35.5241	531.56
E19	N4-Moc-J4-E	10	4	mock	N4-Moc-J4		171.762	456.269	1361.79	1684.89	39.642	1272.98	223.606	7.83663e+08	3.17323	796.336	156.675	91.0512	953.55	38754.8	19.0333	129.587	731.832	15.7822	234.466	645.907	4953.03	67.6305	237.537	66702.3	107.944	12.103	3.05478e+07	11267.7	42.7553	69.6183	5921.02	480.748	308.954	2.8104	6644.08	133301	23.8049	765.802	79102.3	201303	1.4184	23.5963	529.123
A25	N5-Bot-J4-A	20	4	Botrytis	N5-Bot-J4		128.776	296.906	2499.75	2191.27	71.3761	1792.17	627.494	1.06337e+09	3.38227	466.698	215.233	81.6123	899.382	43848	16.6508	186.611	872.274	25.1818	291.424	540.382	2615.52	36.5025	121.517	59226.6	234.262	7.9465	1.22113e+08	4804.53	37.5462	88.0588	3863.11	285.773	180.888	3.9866	5118.37	76621.9	17.2732	369.157	86418.8	216718	1.256	23.9458	348.414
B25	N5-Bot-J4-B	20	4	Botrytis	N5-Bot-J4		168.977	323.001	1046.94	2311.6	49.4168	1946	463.16	4.88919e+09	5.54159	399.108	257.863	78.4001	798.919	42396.3	47.0966	158.95	712.204	25.4201	235.034	627.79	2405.04	54.5972	208.169	69102	215.931	9.4662	1.41434e+08	3749.22	53.1552	88.7701	5745.23	381.97	180.562	4.1098	5087.33	72654.1	27.1028	363.367	83537.3	181058	1.2154	34.4385	450.498
C25	N5-Bot-J4-C	20	4	Botrytis	N5-Bot-J4		206.76	334.432	3061.32	2019.53	60.0985	2136.9	451.947	1.15422e+10	4.08843	621.476	237.326	88.6638	812.634	43393.8	37.3652	240.021	717.328	23.2859	224.587	568.298	3813.74	81.6704	299.649	69558.8	203.989	6.7868	2.5514e+08	7072.33	41.6506	101.656	6893.45	265.1	241.309	5.1189	5988.96	93267	21.4102	451.503	88252.1	155094	1.5819	44.9955	646.163
D25	N5-Bot-J4-D	20	4	Botrytis	N5-Bot-J4		176.532	310.352	1661.56	2196.59	53.1173	1975.99	253.902	9.53493e+09	3.7245	400.384	261.582	90.5841	724.272	41100.7	20.8587	198.183	810.049	18.0964	252.41	554.951	2232.89	60.6135	255.643	70332.8	215.738	9.6079	9.38701e+07	3437.98	22.7028	177.698	5936.65	604.645	144.554	3.0983	5443.49	58443.8	15.1341	420.444	73624.1	183392	1.2528	26.9834	484.2
E25	N5-Bot-J4-E	20	4	Botrytis	N5-Bot-J4		173.875	249.319	914.589	1154.12	34.6514	1592.26	362.697	3.55343e+09	2.41874	454.778	148.097	91.0571	732.159	30723.3	11.6832	128.69	761.694	21.2628	247.637	561.148	4871.09	64.6311	228.744	74286.6	130.371	11.6647	1.48467e+08	5884.88	32.0079	92.7059	6906.87	532.679	203.274	5.0803	5794.38	92947.4	17.943	800.637	59573.8	141153	1.2896	24.2597	443.013
A20	N5-Moc-J4-A	20	4	mock	N5-Moc-J4		170.565	345.28	5690.28	2442.68	72.7291	1338.63	678.708	1.5822e+10	7.11879	479.587	240.812	80.9436	1498.18	47327.6	19.9584	196.829	704.52	27.1727	221.307	567.102	5946.78	46.1395	170.674	68442.7	199.175	6.1704	1.95513e+08	3402.84	58.7137	75.9683	4099.81	1181.84	173.52	2.9811	5194.05	80926.6	26.4177	360.688	92830.6	373518	1.3184	35.2706	407.987
B20	N5-Moc-J4-B	20	4	mock	N5-Moc-J4		167.458	283.981	1229.95	2153.22	53.0233	1355.37	309.589	1.01237e+10	7.32679	294.268	252.163	88.6947	908.973	40079.4	55.185	192.468	841.545	20.0167	263.624	638.165	2339.56	47.5984	176.08	64675.3	231.139	9.9497	1.09259e+08	2479.43	63.7373	96.5863	5189.74	1748.83	122.118	2.3631	4650.93	49877.5	31.3586	334.091	79714.1	220556	1.1289	28.2866	454.261
C20	N5-Moc-J4-C	20	4	mock	N5-Moc-J4		188.901	307.08	2384.24	2461.92	160.23	1683.3	458.576	3.67406e+09	3.1158	305.283	273.009	79.8701	802.685	36952.6	137.004	179.556	765.347	26.7935	259.791	559.255	1688.84	62.8527	197.47	60849.4	224.913	15.6684	8.68112e+07	2127.02	53.2247	84.8161	5289.14	1895.48	115.735	3.9044	6145.69	43816.6	31.8234	315.613	69803	186993	1.6395	22.1056	495.561
D20	N5-Moc-J4-D	20	4	mock	N5-Moc-J4		257.512	739.302	2103.62	2618.06	48.0431	2243.5	457.038	1.45171e+10	3.12192	522.983	243.93	104.708	755.251	38078.6	23.8036	202.669	824.306	23.454	244.941	527.427	2053.2	60.6985	224.973	65474.5	216.472	12.1038	1.15645e+08	11163.8	20.4441	184.681	8345.71	1780.92	179.727	8.2971	5476.34	85508.5	13.5507	2029.98	73882.6	169413	1.0167	29.1348	602.581
E20	N5-Moc-J4-E	20	4	mock	N5-Moc-J4		247.491	873.49	3215.88	2573.58	31.5943	1870.13	517.372	1.17353e+10	3.43206	556.697	168.856	135.578	1714.51	50615.3	14.6801	212.882	824.047	20.8994	229.516	541.06	5221.01	63.4745	309.467	86615.5	203.947	12.6299	1.55614e+08	12261.8	27.4319	53.3958	6555.55	1460.83	217.118	9.3922	6266.59	130372	14.7006	3232.97	79606.8	408071	1.0695	34.0796	482.793
A31	N1-Bot-J7-A	0.5	7	Botrytis	N1-Bot-J7	173.5	242.194	5337.34	113.887	2679.05	58.9638	880.143	1325.04	2.41939e+10	42.363	1444.82	64.5189	108.723	49.9522	16240.6	21.3352	161.683	642.766	37.3008	240.86	678.227	29736.4	54.6181	215.427	96560.7	1.73734	6.4596	2.09214e+08	14799.1	151.293	71.515	5574.52	83.1414	510.517	21.4242	5384.66	221260	50.1153	634.99	42461.5	9652.57	1.1404	129.946	624.582
B31	N1-Bot-J7-B	0.5	7	Botrytis	N1-Bot-J7	175	185.335	3065.52	34.7655	1817.46	37.6028	986.306	1036	1.8235e+10	40.7453	926.306	110.686	153.803	42.3413	21832.5	45.8567	125.807	672.839	38.1458	216.696	618.69	31379.1	89.6415	359.668	110949	1.94286	5.3431	1.35752e+08	18006	131.125	51.5004	4203.42	113.131	529.957	19.6425	4353.64	159423	49.4363	645.534	46756.4	9498.64	1.1947	69.9019	494.647
C31	N1-Bot-J7-C	0.5	7	Botrytis	N1-Bot-J7	192	230.331	4564.5	185.409	2198.39	48.5306	1343.76	995.399	1.83229e+10	46.733	1635.53	111.182	149.515	58.2388	21724.3	33.5992	161.969	637.682	34.4185	220.935	662.004	28851.2	98.6143	320.137	102884	2.67221	3.761	1.41094e+08	22133.1	124.795	63.7778	6105.52	115.255	552.175	18.2879	5928.89	198010	54.059	856.803	52460.9	15156.5	1.3346	77.8452	784.463
D31	N1-Bot-J7-D	0.5	7	Botrytis	N1-Bot-J7	192	298.633	5688.85	113.808	3019.98	40.0325	1396.36	1063.24	2.61008e+10	60.2972	1681.23	108.225	146.076	55.3686	22454.9	20.9926	227.44	651.437	33.4277	236.683	574.394	32656.5	101.215	497.926	128315	4.19335	6.9995	1.93162e+08	22703	126.673	141.07	7189.05	156.242	474.13	21.896	6487.74	179702	53.8347	1153.64	48393.8	18603.2	1.0759	91.183	869.971
E31	N1-Bot-J7-E	0.5	7	Botrytis	N1-Bot-J7	197	271.148	5601	62.3689	3289.12	26.7248	1204.36	1040.13	6.14141e+09	41.767	1369.35	55.0394	168.266	33.4073	12413.2	10.2198	149.181	638.868	30.8548	196.768	632.303	35051.7	104.641	436.703	129847	1.87076	5.5193	6.04874e+07	26978.4	125.139	53.9013	5582.52	64.7681	480.247	20.6922	6337.84	174829	59.5735	718.421	46553.7	7828.89	1.2379	55.9323	721.89
A26	N1-Moc-J7-A	0.5	7	mock	N1-Moc-J7		144.428	2060.17	108.991	279.003	36.7515	440.901	1192.01	3.07082e+10	11.8482	674.222	65.0471	158.325	45.3085	10701.8	20.3548	33.2584	849.705	30.8685	215.902	587.432	19703.6	57.9182	183.422	98127.9	2.04864	22.7481	2.64753e+08	12497.3	37.5909	30.9822	953.563	727.326	493.799	10.4907	3611.74	204898	15.675	454.643	26119.4	10050.8	0.6686	37.4173	160.938
B26	N1-Moc-J7-B	0.5	7	mock	N1-Moc-J7		112.837	1996.03	94.7193	344.934	61.0508	560.261	1117.9	2.53808e+10	18.9533	688.936	70.2299	166.995	53.4849	10200.8	90.8824	27.3843	823.308	38.6345	206.113	603.735	22109.2	131.253	299.533	100814	1.92475	20.5031	1.95986e+08	15654.8	53.4223	30.7354	1677.12	1218.23	613.835	19.9778	3647.78	179376	19.9868	486.994	29646.2	12001.9	0.6617	41.3842	236.147
C26	N1-Moc-J7-C	0.5	7	mock	N1-Moc-J7		180.154	1978.14	200.68	509.454	63.1452	785.791	897.112	5.2688e+10	76.2048	1156.41	162.547	129.053	57.879	14290.3	68.3822	68.7366	972.02	42.8606	263.55	758.513	24019.2	154.932	258.591	82643.1	3.42709	21.6643	6.55836e+08	9896.04	56.4093	60.0411	1980.11	942.19	646.04	25.2535	2581.91	197438	30.367	707.791	33370.5	16454.5	0.886	50.9039	327.855
D26	N1-Moc-J7-D	0.5	7	mock	N1-Moc-J7		151.254	2278.57	35.0734	319.909	40.9704	527.568	959.773	5.66286e+10	22.434	747.602	107.17	172.717	37.8075	8466.04	22.4817	35.9776	957.011	37.9236	243.583	607.126	25455.8	91.6936	420.53	105644	1.726	31.7704	5.01473e+08	13733.3	41.4976	74.9853	1611.48	1519.38	515.393	21.7772	4555.68	138056	22.3613	654.862	29964.3	8644.78	0.6319	34.1758	281.642
E26	N1-Moc-J7-E	0.5	7	mock	N1-Moc-J7		181.399	2752.35	56.7661	340.247	31.6215	600.105	737.743	3.40985e+10	8.91885	883.754	64.4678	139.097	57.0182	11710.7	14.2309	44.5167	1098.09	37.7821	287.606	768.633	24402.7	123.625	292.917	99922.9	1.59364	35.224	3.86817e+08	9961.35	48.802	61.1595	2604.56	2970.08	596.823	18.11	3574.16	180911	23.3146	651.258	35422	12483.9	0.7493	32.9558	301.592
A32	N2-Bot-J7-A	2	7	Botrytis	N2-Bot-J7	88.5	251.846	2360.36	617.04	954.062	44.0094	2071.45	1601.05	3.54959e+10	15.7045	1193.69	199.804	125.755	280.654	33559	23.4954	88.916	1090.72	42.0649	282.25	644.711	30243.9	52.7721	257.926	111375	10.3319	6.1996	2.3426e+08	20453.5	88.1601	59.0552	2010.31	161.76	466.712	13.4998	6245.14	242216	38.5815	2370.91	67762.2	67630.1	1.2533	91.7815	381.712
B32	N2-Bot-J7-B	2	7	Botrytis	N2-Bot-J7	120	263.699	3469.33	151.479	1120.33	49.2889	1119.26	1083.61	3.55938e+10	18.0569	936.623	121.554	153.945	126.386	32932.3	63.1553	154.939	667.422	40.8406	235.703	612.996	38294.6	70.7001	367.379	112126	7.23244	6.6174	2.21951e+08	24775	161.466	76.1389	3690.57	45.6713	409.061	21.2029	6813.28	160829	59.2629	1686.49	65816.5	39204.4	1.4656	55.5051	634.408
C32	N2-Bot-J7-C	2	7	Botrytis	N2-Bot-J7	88.5	281.091	2500.7	778.726	1031.52	49.1702	1662.62	1084.26	5.34073e+10	15.1548	1096.76	181.5	133.111	248.805	34775.6	36.3536	97.4245	871.566	45.5614	250.835	639.3	31680.2	89.0514	444.813	111741	12.0689	7.848	3.47354e+08	19801.4	111.954	57.5408	3009.2	101.412	506.846	17.6848	8805.73	172399	49.5182	3447.12	73440.3	62745.1	1.2711	78.558	636.898
D32	N2-Bot-J7-D	2	7	Botrytis	N2-Bot-J7	120.5	319.028	2917.27	113.448	1344.6	39.641	1122.72	986.18	2.63664e+10	19.3259	1145.42	129.098	136.692	111.901	27707.6	21.6275	172.435	746.351	37.0858	246.233	576.992	34416.3	75.8342	588.856	129125	7.39283	6.2654	1.24435e+08	24967.1	109.436	196.316	4875.34	69.2254	518.131	19.1639	5993.73	161526	53.4027	1357.16	62209.3	23455.1	1.4195	70.5046	831.168
E32	N2-Bot-J7-E	2	7	Botrytis	N2-Bot-J7	148.5	301.06	3375.79	86.127	3062.37	33.1227	2006.18	975.057	2.93479e+10	30.0444	1350.98	127.768	145.943	80.6057	29491.3	17.874	298.98	659.602	36.5757	243.429	567.169	38238.3	90.3642	529.944	137168	7.64725	5.9552	2.4301e+08	31706.2	131.398	78.6829	5580.59	42.5839	434.416	19.0902	8706.96	182146	65.8932	1450.35	70047.7	24292.5	1.418	42.2783	1003.72
A27	N2-Moc-J7-A	2	7	mock	N2-Moc-J7		219.489	1032.53	291.462	988.9	41.6831	682.45	1740.53	3.47447e+10	12.3782	898.114	111.517	158.404	122.719	20987.5	23.7695	51.281	1079.78	53.4255	287.299	599.121	23656.9	48.4574	206.909	100790	3.32771	24.4132	3.98428e+08	16740.7	47.4406	46.202	1366.38	1044.9	533.157	17.7042	6961.08	220005	21.4353	482.579	39085.2	30515.2	0.8363	36.4281	266.662
B27	N2-Moc-J7-B	2	7	mock	N2-Moc-J7		182.421	207.257	124.074	786.182	88.6097	904.427	1029.33	1.74637e+10	10.8299	801.6	92.6183	153.385	126.232	23981.5	139.004	81.909	745.63	42.1451	207.425	667.728	19123.2	101.141	432.665	99363.8	3.47455	21.1985	1.25044e+08	9029.02	71.9451	42.4124	2125.36	2010.37	352.397	21.0631	4520.33	138975	28.8057	817.974	41283.2	32492.2	1.1113	38.239	809.809
C27	N2-Moc-J7-C	2	7	mock	N2-Moc-J7		199.013	1262.15	864.747	1227.61	45.2855	1434.3	826.334	2.98183e+10	27.5467	1018.23	155.478	150.84	229.263	29070.3	34.2615	101.673	801.807	36.4426	214.59	601.872	13577.4	75.0384	479.453	103512	4.88567	5.9909	2.22896e+08	14145.7	35.8465	50.9868	1714.68	758.817	516.729	16.4925	7051.62	156495	20.1668	464.258	54760	52671	1.0257	35.2516	312.707
D27	N2-Moc-J7-D	2	7	mock	N2-Moc-J7		225.388	1218.57	192.193	782.91	32.4756	1115.97	563.103	2.92627e+10	28.3194	1077.43	143.214	168.134	140.868	25602.6	19.2031	94.6122	734.695	22.9047	204.209	593.903	14360.1	76.3066	572.58	129033	3.04246	31.943	1.26624e+08	11649.2	47.8621	86.0572	2441.77	1548.16	427.749	7.3216	9494.3	163251	18.4425	688.823	53322.5	36498.4	0.8595	44.1893	595.556
E27	N2-Moc-J7-E	2	7	mock	N2-Moc-J7		213.32	905.136	115.845	972.227	31.6428	1532.52	841.62	2.45799e+10	27.351	864.25	125.51	173.023	169.793	25592.6	18.0274	118.694	867.606	41.5395	248.031	680.021	15338.3	72.6167	676.49	120597	3.28059	28.8323	2.26762e+08	11744.1	34.324	51.7664	3211.4	2249.8	452.338	15.3059	8918.54	164133	20.3975	805.014	57751.4	53347.2	1.163	27.7515	390.742
A33	N3-Bot-J7-A	5	7	Botrytis	N3-Bot-J7	72	220.583	1446.62	1949.34	2494.93	38.7549	1583.52	1273.08	4.66433e+10	13.335	1122.19	142.86	102.436	716.456	44007.2	17.6215	102.118	982.073	37.5011	278.946	732.294	26270	43.1347	153.214	78675.6	38.3785	11.4319	3.25965e+08	17220.9	78.1619	68.8731	3328.74	238.776	345.48	11.932	8916.16	236911	30.4321	2772.01	75296.8	116962	1.2757	90.2516	579.287
B33	N3-Bot-J7-B	5	7	Botrytis	N3-Bot-J7	74.5	230.177	1073.53	407.721	1728.33	61.239	1482.15	912.439	3.78763e+10	21.8364	779.879	260.497	117.451	434.031	34604.3	77.8792	99.3075	892.457	34.3045	268.141	641.615	22211.4	89.7386	264.533	92207.8	15.3548	8.6294	2.82298e+08	22163.1	112.342	61.6539	3865.1	217.675	420.379	10.8227	12874.6	138007	40.7467	1184.95	70826.7	80022.4	1.4658	45.1944	640.144
C33	N3-Bot-J7-C	5	7	Botrytis	N3-Bot-J7	67.5	244.137	1559.04	1393.21	1119.41	70.7847	1414	810.771	3.62225e+10	33.9686	965.499	336.834	97.9716	545.862	38772.3	46.3284	87.8434	863.908	34.6972	240.055	609.324	18648.1	73.2491	270.705	81530.1	15.8825	8.667	3.56645e+08	20617.7	75.2754	62.1469	4206.84	305.994	411.272	11.1873	12718	162742	37.87	2068.39	73250.6	84319.3	1.2549	55.6416	705.618
D33	N3-Bot-J7-D	5	7	Botrytis	N3-Bot-J7	124.5	285.656	2873.59	681.702	4170.53	38.3013	2363.22	959.445	2.40227e+10	34.2656	1153.13	307.31	145.326	223.806	39523.2	21.3872	318.638	756.023	30.6686	256.528	550.387	38111	64.5927	480.256	113408	18.2219	7.0513	1.57139e+08	29290.3	135.288	187.424	6820.04	135.852	361.61	21.2057	11839.5	138589	75.9184	2130.71	70840.1	55254.6	1.5201	71.2501	996.682
E33	N3-Bot-J7-E	5	7	Botrytis	N3-Bot-J7	137	337.817	3368.15	217.811	2748.37	27.6645	1748.48	690.62	1.13845e+10	66.7387	1126.32	199.096	146.4	144.545	42631.3	28.2054	399.74	589.766	23.4283	244.84	594.78	40644.4	67.9365	466.348	114284	6.94326	5.8108	1.32044e+08	34611.9	120.746	95.3152	8695.46	103.424	349.606	14.6211	11071.2	161763	58.0174	1125.25	88588.8	42252.6	1.6608	42.8402	1320.42
A28	N3-Moc-J7-A	5	7	mock	N3-Moc-J7		228.62	1019.56	1038.23	2010.44	45.8014	2029.77	1337.24	3.12207e+09	7.13375	858.191	166.932	129.248	508.649	26792.6	24.8387	82.8873	894.122	40.3109	259.696	599.57	16298.4	36.0092	289.88	98462.8	21.9162	40.1457	5.50691e+07	16867.6	88.7046	66.018	2463.43	387.179	484.904	14.1048	11150.3	189529	39.4128	465.916	78233	74295.8	1.1821	67.0084	405.165
B28	N3-Moc-J7-B	5	7	mock	N3-Moc-J7		191.803	442.425	658.443	1544.55	45.6567	866.576	773.635	6.66118e+09	16.5415	693.968	206.044	124.114	375.049	25276.3	57.2362	69.5535	712.578	36.2297	215.383	622.042	10758	70.5893	260.355	86213.8	23.6668	29.777	1.03104e+08	11696.4	56.9703	44.5803	2990.15	1336.7	467.964	14.2412	10553.7	143304	23.5499	321.649	43400.5	67522.8	1.0514	36.4231	386.655
C28	N3-Moc-J7-C	5	7	mock	N3-Moc-J7		221.798	556.256	725.753	945.206	83.1632	684.395	836.244	9.85014e+09	11.0686	684.18	186.099	114.139	221.363	22338	52.8612	58.6141	737.294	37.5255	212.736	638.039	11947	82.3976	283.204	83253.4	8.25257	17.7899	1.00234e+08	11285	42.3295	32.971	3253.2	1014.55	402.714	13.0387	13249.1	145585	20.9902	273.389	38486.2	41885.8	1.1372	38.4154	599.429
D28	N3-Moc-J7-D	5	7	mock	N3-Moc-J7		213.75	990.007	234.382	1164.12	39.1973	820.326	969.52	2.02511e+10	14.1186	891.776	196.279	126.102	373.884	28806.9	20.0858	82.4832	947.322	39.0372	263.731	624.917	13586.6	81.3801	324.854	88852	14.4017	31.894	1.11826e+08	13970.8	45.5541	108.87	3343.96	1635.55	414.645	14.2012	10637.1	143009	24.4613	435.241	48698.1	65639.4	1.1738	46.5266	484.228
E28	N3-Moc-J7-E	5	7	mock	N3-Moc-J7		195.699	728.3	197.786	1213.1	9.1418	1123.31	632.352	7.40734e+09	34.4116	731.95	106.924	113.19	283.505	26080.6	15.4818	102.269	807.804	30.6172	233.912	655.133	13910.3	73.6874	229.474	82283.3	8.91112	19.7681	1.25976e+08	16600.7	41.4677	57.9661	3613.42	1790.44	384.543	15.3655	10141.4	165033	21.147	843.598	54338.7	59258.1	1.2469	27.3234	449.867
A34	N4-Bot-J7-A	10	7	Botrytis	N4-Bot-J7	40.5	128.03	346.154	1768.94	1132.74	73.3892	1354.37	673.222	3.04247e+09	3.75407	376.534	252.759	86.0934	493.371	34639.3	34.2815	88.2377	839.578	18.2632	272.349	643.261	4107.32	39.3489	114.191	63602.1	101.074	12.8614	7.09868e+07	3860.47	40.2829	104.037	2636	387.621	170.733	4.55	4896.16	33492.2	19.8762	567.005	73986.9	102690	1.2804	15.3151	335.593
B34	N4-Bot-J7-B	10	7	Botrytis	N4-Bot-J7	35.5	137.836	310.952	655.991	1073.66	47.1651	1628.22	583.601	1.21124e+10	5.18834	286.815	252.143	102.632	447.932	37785.3	44.6603	82.2046	855.621	23.3788	278.231	676.268	7468.33	50.7604	180.107	63238.5	52.7663	13.4392	1.0883e+08	4248.67	45.8373	109.977	4002.49	581.794	151.932	5.3561	5641.04	25415.4	21.4412	671.385	80167.1	88058.5	1.3585	18.6577	356.391
C34	N4-Bot-J7-C	10	7	Botrytis	N4-Bot-J7	51	185.076	480.98	2594.5	1864.24	121.75	1668.54	402.092	6.72472e+09	3.88842	608.198	275.856	81.625	790.801	41983.3	103.719	81.6947	722.281	17.1555	233.125	630.278	4657.14	76.0344	176.26	61398.9	118.784	6.9564	7.25769e+07	5481.18	68.5131	52.3885	4034.26	343.562	245.696	2.6932	6845.64	120424	44.2663	512.475	86703.2	155827	1.1892	30.2142	560.003
D34	N4-Bot-J7-D	10	7	Botrytis	N4-Bot-J7	41	145.243	435.075	161.712	2065.17	48.6713	1657.14	318.767	5.38146e+09	3.83962	597.162	308.469	90.2669	642.487	28792.9	20.6585	114.809	833.266	16.1283	259.578	701.462	5029.48	68.7397	185.774	58093.1	136.014	14.2913	6.75959e+07	5208.51	26.678	151.319	4111.71	626.794	229.011	2.6398	6078.68	86807.4	17.8365	947.799	58311.3	116705	1.2632	29.3882	474.503
E34	N4-Bot-J7-E	10	7	Botrytis	N4-Bot-J7	61.5	173.271	468.005	790.403	1051.18	35.7118	1291.4	264.756	1.45066e+10	3.44582	521.244	152.261	90.9941	600.114	36857.4	24.3619	84.4754	737.864	15.1678	234.108	634.232	8545.32	42.958	270.498	69664.7	63.0809	10.1382	1.60437e+08	8319.18	33.8987	75.3444	6569.95	388.556	256.287	3.2528	5666.11	79676.2	20.7081	1703.72	74717.1	127692	1.6213	21.0902	502.665
B29	N4-Moc-J7-B	10	7	mock	N4-Moc-J7		120.127	266.368	1844.83	2724.22	64.9192	1331.97	435.679	2.64782e+09	1.65763	380.457	229.469	76.847	719.003	29729.3	74.9151	99.5688	762.232	23.1807	253.547	600.508	2831.9	62.5825	134.914	56785.1	156.025	9.6937	1.32116e+08	2699.97	71.1256	63.7353	3344.67	959.841	171.371	2.9075	5126.68	58003.7	31.7853	262.812	65353.2	129041	1.3242	29.1082	389.334
C29	N4-Moc-J7-C	10	7	mock	N4-Moc-J7		133.44	146.103	2959.91	3366.66	56.5037	1293.45	448.756	4.49719e+09	1.61311	298.297	276.669	80.3571	644.939	26880.5	28.2159	75.5148	618.889	23.9894	201.518	585.701	2509.32	41.0283	170.364	53627.7	110.111	7.8372	1.03499e+08	1823.42	30.4022	52.7475	3848.32	719.779	162.71	3.8454	5410.29	35087.1	19.4945	253.008	54434.6	107618	1.322	21.0229	457.492
D29	N4-Moc-J7-D	10	7	mock	N4-Moc-J7		165.877	446.016	321.899	1847.94	48.7351	1327.67	375.284	1.07462e+10	2.29798	511.028	258.644	93.7288	985.921	37266.2	16.3054	102.592	857.999	17.9008	256.358	624.814	3238.25	49.9563	218.124	66546.7	129.052	16.0811	7.82728e+07	4260.2	36.9049	166.037	4142.72	1298.8	228.804	2.716	7322.33	71569.5	22.8025	413.478	73317.3	193765	1.2292	31.0222	504.733
E29	N4-Moc-J7-E	10	7	mock	N4-Moc-J7		174.347	221.444	948.52	1291.22	42.2392	1209.31	464.478	1.50943e+10	1.70883	514.752	144.864	97.4243	674.08	30994.1	15.4381	100.184	738.659	18.4054	231.234	624.831	5671.6	60.3508	211.759	67207.2	107.206	18.8755	1.18169e+08	7601.8	27.6063	62.5055	5446.45	1208.98	242.646	6.2895	6196.94	89294.2	16.3755	1529.69	56836.2	120013	1.281	20.9485	452.726
A35	N5-Bot-J7-A	20	7	Botrytis	N5-Bot-J7	45	215.039	951.075	7145.25	3421.06	68.197	2745.63	710.401	2.66131e+10	6.82492	643.128	326.631	109.037	1833.11	62312	20.2111	247.089	766.45	22.4613	209.28	552.935	13650	27.9597	290.447	87827.8	219.3	5.548	3.59323e+08	13815.5	59.362	69.9347	5395.1	245.712	201.524	6.7155	6122.18	110213	27.8877	2857.83	106982	392544	1.4087	39.6486	512.924
B35	N5-Bot-J7-B	20	7	Botrytis	N5-Bot-J7	44.5	204.066	489.165	4001.97	2099.08	171.6	1671.86	660.81	1.10647e+10	4.21818	679.867	234.746	98.4034	1289.49	44175.3	259.155	150.415	814.607	25.9389	240.643	527.383	5525.61	58.885	236.646	67993.9	136.318	6.0011	1.11159e+08	12570.3	50.4094	65.6989	5596.23	348.957	230.7	6.9541	5735.41	103981	20.0934	1159.57	79681.3	205163	1.3404	34.3416	469.162
D35	N5-Bot-J7-D	20	7	Botrytis	N5-Bot-J7	45	189.368	436.85	754.595	1502.15	46.8532	2035.97	432.856	1.28866e+10	4.00459	313.679	282.179	106.243	424.86	37735.8	16.1376	105.846	854.267	22.367	263.059	661.495	2527.98	41.7007	314.199	78277.7	90.229	12.8361	8.38688e+07	3399.27	22.0352	272.63	7438.44	830.872	110.012	4.7804	6195.38	32360	12.813	958.294	78448.3	89541.3	1.1969	35.6298	625.236
E35	N5-Bot-J7-E	20	7	Botrytis	N5-Bot-J7	34.5	190.636	294.374	952.119	1459.14	31.861	2261.19	409.973	6.96528e+09	2.92141	309.97	185.901	92.7131	610.643	45391	12.7074	116.121	699.073	21.1114	198.238	618.283	4432.85	59.5881	270.597	75004.4	155.73	14.9865	1.27854e+08	4687.84	29.2868	100.472	7083.06	694.568	140.065	4.937	5527.67	58924.2	16.6686	1528.69	81759.1	136986	1.1947	19.0931	454.786
A30	N5-Moc-J7-A	20	7	mock	N5-Moc-J7		286.997	1291.3	5804.97	3656.23	78.5878	2342.45	988.366	2.66108e+10	5.71909	833.555	263.171	114.6	2192.67	75156.6	40.8544	342.62	1025.45	26.1691	281.272	516.641	7745.89	44.0939	233.875	98480	246.136	17.5101	3.32345e+08	13790	47.8637	74.7252	4442.37	1036.38	287.94	6.9423	6743.22	174549	19.6058	1414.33	119464	615240	1.0975	78.2987	442.501
B30	N5-Moc-J7-B	20	7	mock	N5-Moc-J7		194.67	533.933	2096.19	2707.88	136.531	1856.22	679.23	1.74845e+10	2.89486	594.141	249.537	107.934	1151.13	54085.9	208.132	216.913	879.759	28.3588	266.014	555.318	3554.94	91.2065	226.613	71244.6	201.62	10.477	1.74222e+08	10554.6	60.0888	89.3452	5397.99	1058.45	247.724	5.9161	4895.06	124405	28.9396	941.337	91049.3	248935	1.2304	32.5398	381.745
C30	N5-Moc-J7-C	20	7	mock	N5-Moc-J7		203.904	376.022	2142.14	1251.37	90.0885	1889.01	350.869	2.8308e+10	5.46415	479.135	334.765	127.282	506.771	36312.8	52.7957	134.2	578.489	18.3194	172.23	555.727	4383.06	40.9373	266.241	74362.5	125.255	4.2144	2.38381e+08	10825.6	22.5335	42.8982	5721.24	668.343	183.276	5.6166	6641.88	73759.4	16.1544	1972.54	68220.3	133089	1.1423	22.8285	491.891
D30	N5-Moc-J7-D	20	7	mock	N5-Moc-J7		167.629	279.321	3113.25	1988.02	58.7404	1868.2	471.452	4.82135e+09	4.93228	287.604	374.779	101.734	736.857	38368.2	28.6417	176.039	853.611	26.313	271.956	588.552	1406.35	45.7645	249.92	66895	211.172	14.7234	1.01996e+08	1940.94	33.4478	192.753	5566.6	1278.3	90.843	4.3018	5672.48	26176.1	17.8159	302.842	74393.5	158225	1.156	27.4514	440.581
E30	N5-Moc-J7-E	20	7	mock	N5-Moc-J7		164.741	312.213	1393.4	1773.19	43.3653	1474	435.918	2.21645e+09	2.22634	356.139	180.75	108.044	699.339	42383.7	16.4978	147.209	782.521	24.0353	243.984	556.939	2684.81	68.7057	245.996	64043.8	140.92	17.5997	9.07904e+07	3431.9	28.3922	77.6314	7175.82	1349.5	159.582	5.8612	5839.52	56385	15.0687	752.128	74318.4	182857	1.2402	14.1148	421.872
[truncated: 67 more columns]

## Sheet: Suppl Table S2
Supplementary Table S2
List of the 110 variables measured in tomato stem including analytical methods details.
ID Level : according to Sumner et al. (2007). RT : retention time. EIC : extracted ion chromatograms used for chromatographic integration.
Reverse Match : similarity index (‰) beween exprimental and database spectra. RI : retention index.
ΔRI : percentage of the difference between measured and theoretical RI.
	GC-TOF (MeOX+TMS)	ID Level	Unit	RT (min)	EIC	Reverse Match	RI	Theoretical RI	Δ RI
1	2-methylmalic acid	[2]	Arbitrary	12.12	247.1	802	1469.2	1464	0.004
2	2-oxoglutaric acid	[2]	Arbitrary	13.56	198.1	796	1578.2	1568	0.007
3	3-cyanoalanine	[2]	Arbitrary	10.71	141.1	901	1372	1368	0.003
4	Adipic acid	[2]	Arbitrary	12.65	275.1	769	1506.5	1497	0.006
5	Arabinose	[1]	Arbitrary	14.53	307.2	-	1654.9	1654	0.001
6	Azelaic acid	[2]	Arbitrary	16.35	317.2	688	1798.4	1806	0.004
7	cis-5-Caffeoylquinic acid	[2]	Arbitrary	24.81	345.2	750	3003.5	2988	0.005
8	cis-Aconitic acid	[2]	Arbitrary	15.74	229.1	790	1750.5	1740	0.006
9	Citric acid	[1]	Arbitrary	16.55	273.1	-	1816	1805	0.006
10	Fructose	[1]	Arbitrary	17.21	307.2	-	1857.5	1865.4	-0.00423502
11	Fructose-6-phosphate	[1]	Arbitrary	21.01	387.1	-	2320.5	2293	0.012
12	Fumaric acid	[1]	Arbitrary	10.42	245.1	-	1352.1	1346	0.005
13	Galactinol	[2]	Arbitrary	24.71	204.1	919	2983.2	2973	0.003
14	Galactose	[1]	Arbitrary	17.43	319.2	-	1876.4	1899.4	-0.0121091
15	Glucaric acid-1,4-lactone	[2]	Arbitrary	18.03	217.1	907	1955.5	1938	0.009
16	Glucose	[1]	Arbitrary	17.5	319.2	-	1882.5	1902.7	-0.0106165
17	Glucose-6-phosphate	[1]	Arbitrary	21.22	387.1	-	2319.4	2293	0.012
18	Glucuronic acid	[2]	Arbitrary	17.84	333.2	637	1935.2	1940	0.002
19	Glycerate-3-phosphate	[1]	Arbitrary	16.39	299.1	-	1800	1790	0.006
20	Glyceric acid	[1]	Arbitrary	10.07	292.2	-	1328.1	1321	0.005
21	Glycerol	[1]	Arbitrary	9.24	205.1	-	1270.9	1265	0.005
22	Glycerol-3-phosphate	[2]	Arbitrary	15.86	299.1	867	1759.7	1754	0.003
23	Glycolic acid	[1]	Arbitrary	6.32	205.1	-	1064.7	1063	0.002
24	Homocystine	[2]	Arbitrary	22.31	128.1	641	2539.4	2532	0.003
25	Malic acid	[1]	Arbitrary	12.39	233.1	-	1487.8	1481	0.005
26	Maltose	[2]	Arbitrary	23.65	361.2	889	2763	2753	0.004
27	Maltotriose	[2]	Arbitrary	26.65	361.2	915	3356.5	3343	0.004
28	Mannobiose	[3]	Arbitrary	23.59	361.2	907	2752.9	2746	0.003
29	Mannose	[1]	Arbitrary	17.37	319.2	-	1871.8	1887.5	-0.00831788
30	Mannose-6-phosphate	[2]	Arbitrary	21.13	387.2	958	2334.1	2329	0.002
31	MyoInositol	[1]	Arbitrary	19.44	305.2	-	2093	2083.9	0.00436681
32	Myoinositol-1-phosphate	[2]	Arbitrary	21.72	318.2	810	2440.4	2428	0.005
33	Myristic acid amide	[2]	Arbitrary	19	284.3	820	2060.7	2037	0.012
34	Oxalic acid	[1]	Arbitrary	7.13	147.1	-	1122.4	1117	0.005
35	Phloroglucinic acid	[3]	Arbitrary	18.32	443.2	794	1987.5	1964	0.012
36	Pyruvic acid	[1]	Arbitrary	6.49	217.1	-	1038	1038	0
37	Quinic acid	[1]	Arbitrary	16.99	345.2	-	1853.9	1843	0.006
38	Ribono-1,4-lactone	[2]	Arbitrary	14.9	307.2	684	1684.1	1677	0.004
39	Ribose	[1]	Arbitrary	14.81	307.2	-	1676.7	1667	0.006
40	Saccharic acid	[3]	Arbitrary	18.63	333.2	911	2020.5	2002	0.009
41	Succinic acid	[1]	Arbitrary	9.89	247.1	-	1315.5	1310	0.004
42	Sucrose	[1]	Arbitrary	23.04	361.2	-	2638.1	2629.6	0.00323243
43	Threonic acid	[2]	Arbitrary	13.29	292.2	885	1557.3	1546	0.007
44	Threonic acid-1,4-lactone	[2]	Arbitrary	10.76	247.1	881	1375.4	1371	0.003
45	trans-4-Caffeoylquinic acid	[2]	Arbitrary	25.55	307.2	802	3168	3155	0.004
46	trans-5-Caffeoylquinic acid	[2]	Arbitrary	25.68	345.2	843	3192.9	3177	0.005
47	Trehalose	[2]	Arbitrary	23.55	361.2	851	2746.7	2740	0.002
48	Tyramine	[2]	Arbitrary	14.42	102.08	891	1649.3	1640	0.004
49	U_Erythritol	[3]	Arbitrary	22.09	446.2	848	2503.2	2501	0.001
50	U_Galactinol 1	[3]	Arbitrary	24.75	204.12	953	2993	-	-
51	U_Galactinol 2	[3]	Arbitrary	24.84	204.12	953	3015	-	-
52	U_Galactose	[3]	Arbitrary	19.7	319.2	898	2136.7	2137	0
53	U_Glucuronic acid-e-lactone	[3]	Arbitrary	15.17	204.1	749	1705.4	1889	0.097
54	U_Inositol	[3]	Arbitrary	18.69	305.2	823	2027.7	2010	0.009
55	U_Melibiose	[3]	Arbitrary	24.26	204.1	674	2884.7	2853	0.011
56	U_Sorbofuranose	[3]	Arbitrary	15.94	217.1	777	1765.9	1762	0.002
57	U_Sucrose	[3]	Arbitrary	22.32	361.2	917	2541	2533	0.003
58	U_Threonic acid	[3]	Arbitrary	13.07	292.2	641	1539.4	1523	0.011
59	U_Caffeoylquinic acid	[3]	Arbitrary	25.45	307.2	647	3143	-	-
	GC-TOF (TMS)	ID Level	Unit	RT (min)	EIC	Reverse Match	RI	Theoretical RI	Δ RI
60	alpha-Tocopherol	[2]	Arbitrary	25.54	502.4	897	3142.7	3145	0.001
61	beta-Sitosterol	[2]	Arbitrary	26.67	357.3	890	3341.4	3344	0.001
62	beta-Tocopherol	[2]	Arbitrary	24.82	488.4	816	2987.7	2973	0.005
63	Campesterol	[2]	Arbitrary	26.21	343.3	906	3264.8	3279	0.004
64	Cycloartenol	[2]	Arbitrary	27.14	393.3	719	3417.7	3447	0.009
65	Fucosterol	[2]	Arbitrary	26.76	386.3	851	3354.8	3344	0.003
66	gamma-Tocopherol	[2]	Arbitrary	24.87	488.4	789	2987.7	2985	0.001
67	Lupeol	[2]	Arbitrary	27.2	189.2	882	3427.1	3435	0.002
68	Stigmastan-3,5-diene	[3]	Arbitrary	25.5	396.4	725	3133.5	-	-
69	Stigmasterol	[2]	Arbitrary	26.33	255.2	913	3284.9	3303	0.005
70	Trans-sinapyl alcohol	[2]	Arbitrary	19.4	354.2	881	2091.9	2082	0.005
	UPLC-TQMS	ID Level	Unit	ESI	RT (min)	MRM	CV (V)	CE (eV)
71	alpha-Tomatine	[1]	Arbitrary	positive	3.65	578.4>104.8	70	85
72	Chlorogenic acid	[1]	Arbitrary	negative	2.44	353>191	10	14
73	Dehydrotomatine	[2]	Arbitrary	positive	3.35	1032.5>84.7	70	80
74	Hydroxytomatine 1	[2]	Arbitrary	positive	1.98	1050.6>1032	55	40
75	Hydroxytomatine 2	[2]	Arbitrary	positive	2.14	1050.6>1032	55	40
76	Rutin	[1]	Arbitrary	negative	3.43	609>300	20	28
	UPLC-TQMS (AccQ Tag)	ID Level	Unit	ESI	RT (min)	MRM	CV (V)	CE (eV)
77	4-aminobutyric acid	[1]	Arbitrary	positive	4.43	274.0>171.0	21	24
78	Alanine	[1]	Arbitrary	positive	4.11	260.0>171.0	29	24
79	Aminoadipic acid	[1]	Arbitrary	positive	5.07	332.1>171.0	21	24
80	Arginine	[1]	Arbitrary	positive	1.84	173.0>171.0	13	12
81	Beta-Alanine	[1]	Arbitrary	positive	2.87	260.0>171.0	29	24
82	Citrulline	[1]	Arbitrary	positive	3.14	346.1>171.0	29	24
83	Glycine	[1]	Arbitrary	positive	2.09	246.0>171.0	21	24
84	Histidine	[1]	Arbitrary	positive	1.13	163.5>171	21	12
85	Isoleucine	[1]	Arbitrary	positive	7.8	302.12>171.0	29	24
86	Leucine	[1]	Arbitrary	positive	7.87	302.12>171.0	29	24
87	Lysine	[1]	Arbitrary	positive	6.89	244.1>171.0	21	19
88	Methionine	[1]	Arbitrary	positive	6.98	320.1>171.0	21	24
89	Phenylalanine	[1]	Arbitrary	positive	7.95	336.14>171.0	13	24
90	Pipecolic acid	[1]	Arbitrary	positive	6.91	300.1>171.0	24	32
91	Putrescine	[1]	Arbitrary	positive	6.9	215.1>171.0	25	24
92	Serine	[1]	Arbitrary	positive	1.91	276.0>171.0	29	24
93	Spermidine	[1]	Arbitrary	positive	7.39	219.5>171.0	25	12
94	Threonine	[1]	Arbitrary	positive	3.56	290.1>171.0	21	29
95	Tryptophane	[1]	Arbitrary	positive	8.05	375.14>171.0	5	24
96	Tyrosine	[1]	Arbitrary	positive	6.92	352.1>171.0	13	24
97	Valine	[1]	Arbitrary	positive	7.12	288.1>171.0	29	24
	HPLC-FLR (AccQ Tag)	ID Level	Unit	RT (min)	λem (nm)	λex (nm)
98	Asparagine	[1]	Arbitrary	21.825	250	395
99	Aspartic acid	[1]	Arbitrary	13.595	250	395
100	Glutamic acid	[1]	Arbitrary	17.132	250	395
101	Glutamine	[1]	Arbitrary	24.013	250	395
102	Proline	[1]	Arbitrary	30.322	250	395
	Non soluble fractions	Unit	Reference
103	Starch	µmol.eqGlc/gDW	75
104	Protein	mg/gDW	75
105	Cell wall	mg/gDW	76
	Redox markers	Unit	Reference
106	Total Ascorbate	mg/100gDW	74
107	Total Glutathione	µmol/gDW eq. GSSG	73
	Growth markers	Unit
108	Mass of 1cm stem cylinder	gDW
109	Water content	g/gDW
110	Plant height	cm

## Sheet: Suppl Table S3
Supplementary Table S3
Significant variable changes induced by B.cinerea inoculation in the stem of tomato plants grown upon five levels of N supply, according to a Mann‒Whitney test.
Significant differences are indicated by * (p-value < 0.05) and ** (p-value < 0.01)
dpi : days post inoculation
Nitrate 0.5 mM					Nitrate 2 mM					Nitrate 5 mM					Nitrate 10mM					Nitrate 20mM
51 Variables	dpi	p-value	Significance		32 Variables	dpi	p-value	Significance		41 Variables	dpi	p-value	Significance		11 Variables	dpi	p-value	Significance		8 Variables	dpi	p-value	Significance
Alanine	7	0.00793651	**		Alanine	2	0.00793651	**		Alanine	2	0.00793651	**		Alanine	2	0.00793651	**		Alanine	2	0.015873	*
Arabinose	2	0.031746	*		Arabinose	4	0.00793651	**		Alanine	4	0.015873	*		Aminoadipic acid	7	0.015873	*		beta-Tocopherol	2	0.015873	*
Arabinose	7	0.015873	*		Arabinose	7	0.031746	*		Aminoadipic acid	2	0.015873	*		Cell wall	7	0.015873	*		Galactinol	4	0.00793651	**
Asparagine	4	0.015873	*		Ascorbate	7	0.031746	*		Arabinose	4	0.00793651	**		Galactinol	7	0.015873	*		Malic acid	4	0.00793651	**
Aspartic acid	7	0.015873	*		Aspartic acid	7	0.015873	*		Arabinose	7	0.031746	*		gamma-Tocopherol	4	0.015873	*		myo-Inositol	4	0.031746	*
beta-Alanine	7	0.00793651	**		Chlorogenic acid	7	0.00793651	**		Aspartic acid	7	0.00793651	**		Plant height	2	0.0355788	*		Phenylalanine	4	0.015873	*
beta-Sitosterol	7	0.00793651	**		Citrulline	2	0.00793651	**		beta-Alanine	2	0.015873	*		Pyruvic acid	2	0.031746	*		Tryptophan	4	0.00793651	**
Chlorogenic acid	7	0.00793651	**		Citrulline	7	0.00793651	**		beta-Alanine	4	0.031746	*		Rutin	7	0.015873	*		U_Sucrose	4	0.00397675	**
Citrulline	2	0.00793651	**		Fructose	7	0.00793651	**		Chlorogenic acid	4	0.00793651	**		alpha-Tomatine	2	0.031746	*
Citrulline	4	0.00793651	**		Fructose-6-phosphate	4	0.031746	*		Chlorogenic acid	7	0.00793651	**		U_Inositol	2	0.0119252	*
Cycloartenol	4	0.00793651	**		Fructose-6-phosphate	7	0.00793651	**		Cycloartenol	4	0.031746	*		U_Sucrose	2	0.0184908	*
Cycloartenol	7	0.00793651	**		Galactinol	4	0.00793651	**		Cycloartenol	7	0.00793651	**		U_Sucrose	4	0.0109095	*
Dehydrotomatine	2	0.00793651	**		Galactinol	7	0.00793651	**		Dehydrotomatine	7	0.00793651	**		U_Sucrose	7	0.00720957	**
Dehydrotomatine	4	0.031746	*		Glucose-6-phosphate	4	0.00793651	**		Fructose	4	0.00793651	**
Dehydrotomatine	7	0.015873	*		Glucose-6-phosphate	7	0.00793651	**		Fructose	7	0.00793651	**
Fructose	4	0.031746	*		Glucuronic acid	7	0.00793651	**		Fructose-6-phosphate	4	0.00793651	**
Fructose	7	0.015873	*		Glutamic acid	7	0.00793651	**		Fructose-6-phosphate	7	0.031746	*
Fructose-6-phosphate	4	0.00793651	**		Glutathione	4	0.00793651	**		Fumaric acid	4	0.00793651	**
Fructose-6-phosphate	7	0.00793651	**		Glutathione	7	0.00793651	**		Fumaric acid	7	0.031746	*
Fumaric acid	7	0.00793651	**		Glycerate-3-phosphate	7	0.015873	*		Galactinol	4	0.00793651	**
Galactinol	4	0.00793651	**		Maltose	7	0.031746	*		Galactinol	7	0.00793651	**
Galactinol	7	0.00793651	**		Mannose-6-phosphate	4	0.00793651	**		gamma-Tocopherol	4	0.031746	*
gamma-Tocopherol	4	0.00793651	**		Mannose-6-phosphate	7	0.00793651	**		Glucose-6-phosphate	4	0.00793651	**
Glucaric acid-1,4-lactone	7	0.015873	*		myo-Inositol	4	0.015873	*		Glucose-6-phosphate	7	0.031746	*
Glucose-6-phosphate	4	0.00793651	**		myo-Inositol	7	0.015873	*		Glucuronic acid	4	0.00793651	**
Glucose-6-phosphate	7	0.00793651	**		Plant height	4	0.0119252	*		Glucuronic acid	7	0.00793651	**
Glutamic acid	7	0.00793651	**		Protein	7	0.00793651	**		Glutamic acid	4	0.00793651	**
Glutamine	4	0.00793651	**		Putrescine	2	0.031746	*		Glutathione	4	0.00793651	**
Glutathione	7	0.00793651	**		Pyruvic acid	7	0.00793651	**		Glutathione	7	0.00793651	**
Glycerate-3-phosphate	7	0.00793651	**		Quinic acid	4	0.00793651	**		Glycerate-3-phosphate	4	0.00793651	**
Glyceric acid	7	0.00793651	**		Ribose	4	0.00793651	**		Glyceric acid	7	0.015873	*
Glycerol-3-phosphate	7	0.00793651	**		Ribose	7	0.00793651	**		Histidine	7	0.00793651	**
Hydroxytomatine_1	2	0.015873	*		Spermidine	7	0.031746	*		Hydroxytomatine_2	7	0.00793651	**
Hydroxytomatine_1	4	0.00793651	**		Starch	7	0.031746	*		Isoleucine	7	0.00793651	**
Hydroxytomatine_2	2	0.00793651	**		Succinic acid	7	0.031746	*		Leucine	7	0.00793651	**
Lupeol	7	0.00793651	**		Tyrosine	7	0.031746	*		Maltose	7	0.015873	*
Malic acid	4	0.031746	*		U_Galactinol_2	4	0.031746	*		Mannose	4	0.015873	*
Mannose-6-phosphate	4	0.00793651	**		U_Galactinol_2	7	0.00793651	**		Mannose-6-phosphate	4	0.00793651	**
Mannose-6-phosphate	7	0.00793651	**		U_Glucuronic acid-e-lactone	7	0.00793651	**		Mannose-6-phosphate	7	0.015873	*
Methionine	4	0.031746	*		U_Threonic acid	7	0.031746	*		myo-Inositol	4	0.031746	*
myo-Inositol	7	0.00793651	**		2-Methylmalic acid	7	0.00793651	**		myo-Inositol	7	0.00793651	**
Phenylalanine	7	0.031746	*		2-Oxoglutaric acid	7	0.00793651	**		Protein	7	0.031746	*
Pipecolic acid	4	0.031746	*							Pyruvic acid	7	0.00793651	**
Plant height	2	0.00793651	**							Ribose	4	0.00793651	**
Putrescine	4	0.015873	*							Ribose	7	0.00793651	**
Putrescine	7	0.031746	*							Serine	7	0.015873	*
Pyruvic acid	4	0.031746	*							Threonine	7	0.00793651	**
Pyruvic acid	7	0.00793651	**							alpha-Tomatine	7	0.015873	*
Quinic acid	2	0.031746	*							trans-Sinapyl alcohol	4	0.015873	*
Quinic acid	7	0.00793651	**							Tryptophan	2	0.031746	*
Ribose	4	0.015873	*							Tryptophan	4	0.015873	*
Ribose	7	0.00793651	**							U_Galactinol_2	7	0.00793651	**
Serine	7	0.031746	*							U_Galactose	7	0.031746	*
Stigmasterol	7	0.00793651	**							U_Glucuronic acid-e-lactone	4	0.015873	*
Succinic acid	4	0.00793651	**							Valine	7	0.00793651	**
Succinic acid	7	0.00793651	**							2-Methylmalic acid	7	0.031746	*
Threonic acid	7	0.00793651	**							2-Oxoglutaric acid	7	0.00793651	**
Threonic acid-1,4-lactone	7	0.00793651	**
alpha-Tomatine	2	0.031746	*
alpha-Tomatine	7	0.015873	*
trans-5-Caffeoylquinic acid	2	0.031746	*
trans-Sinapyl alcohol	7	0.015873	*
U_Galactinol_2	7	0.00793651	**
U_Threonic acid	7	0.00793651	**
Water content	2	0.00793651	**
2-Methylmalic acid	7	0.00793651	**
2-Oxoglutaric acid	4	0.031746	*
2-Oxoglutaric acid	7	0.00793651	**
4-Aminobutyric acid	2	0.00793651	**
4-Aminobutyric acid	4	0.00793651	**
4-Aminobutyric acid	7	0.00793651	**
